# Supplementary material for: Lead contamination of public drinking water and academic achievements among children in Massachusetts: a panel study
Source: BMC Public Health. 2022 Jan 15;22:107. doi: 10.1186/s12889-021-12474-1 (PMC8761345; doi:10.1186/s12889-021-12474-1)
Supplement: Supplementary file 2 — Additional file 2. (CSV 643 kb) [file 12889_2021_12474_MOESM2_ESM.csv]

	leaid	year	NAME	score	math	ela	pb	urban	suburb	town	rural	sesall	lninc50all	baplusall	povertyall	unempall	snapall	single_momall	pind	pasn	phsp	pblk	pwht	pfl	prl	pecd	pell	pspeced
1	2500001	2009	Quabbin School District	0.249085398873937	0.293612927246459	0.204557870501416	NA	0	0	0	1	NA	NA	NA	NA	NA	NA	NA	0.00190804174771609	0.00323933729234013	0.0272463293176388	0.00518138886858749	0.962424886188335	0.123463430531975	0.0440459276465214	0.183587871735769	0.000639795	0.159309021
2	2500001	2010	Quabbin School District	0.361298104928967	0.401184564821006	0.321411645036928	NA	0	0	0	1	0.880735389	11.1455425	0.300694829	0.058128005	0.091639445	0.033838475	0.122048297	0.00112857827433628	0.00259249770943953	0.0312916731976401	0.0048690348259587	0.960118216443953	0.153284869811209	0.064161432679941	0.236921599215339	0.000332005	0.162018592
3	2500001	2011	Quabbin School District	0.376679789602531	0.410766959449624	0.342592619755439	NA	0	0	0	1	0.819994495	11.19834981	0.308205479	0.136177381	0.082883247	0.037240323	0.12206353	0.00229061376294074	0.00374191127381845	0.034546868528132	0.00571078100675169	0.953709817966992	0.18379260143886	0.0568188745768942	0.242128338609902	0.00034965	0.159090909
4	2500001	2012	Quabbin School District	0.360728762394254	0.35945077931684	0.362006745471668	NA	0	0	0	1	0.771833275	11.23125827	0.293725237	0.089046144	0.095427043	0.061230948	0.123776742	0.00209378314274448	0.00337405542113565	0.0334630898793375	0.00455943595820189	0.956509633781546	0.197819094671924	0.0515271590977918	0.257208764270505	0.000736106	0.154214207
5	2500001	2013	Quabbin School District	0.379684837684246	0.410493367283208	0.348876308085284	NA	0	0	0	1	0.82378157	11.24218172	0.276188389	0.062960929	0.09198693	0.057489196	0.133568029	0.000857978403639371	0.0015722298808933	0.03979866172622	0.00295864435897436	0.954812490668321	0.210924506014888	0.0470111391538462	0.254702276606286	0.000772499	0.173426033
6	2500001	2014	Quabbin School District	0.325312261193747	0.353609502176923	0.297015020210571	NA	0	0	0	1	0.693907907	11.21193548	0.26187846	0.073785136	0.096182365	0.068682204	0.137301853	0.000884047455641688	0.00563056418173988	0.0360084479233419	0.00254822319896641	0.954928715903531	0.222478764230836	0.0544714739009475	0.288756297423773	0.000804505	0.178600161
7	2500001	2015	Quabbin School District	0.336564617272235	0.310070337093525	0.363058897450945	NA	0	0	0	1	0.79659808	11.20786912	0.281317839	0.072647689	0.081698849	0.080546695	0.121903894	0.000125642429973238	0.00716538919803747	0.0427971405280999	0.00195031194380018	0.947961545248885	0.274124623704728	0.0544444523595004	0.253142889908118	0.002030869	0.176279448
8	2500001	2016	Quabbin School District	0.255982475488313	0.253585901714286	0.25837904926234	NA	0	0	0	1	0.990262891	11.21743995	0.28584048	0.047386713	0.065981471	0.082230068	0.099490515	0.000133202313974592	0.00713602250816697	0.0440404941669692	0.00264721352177858	0.946043080200545	0.213230962696007	0.0524250132023593	0.252688320891107	0.003294893	0.191515651
9	2500002	2009	Spencer-East Brookfield School District	0.148074132858325	0.155775045838872	0.140373219877778	0.00348254170753656	0	1	0	0	NA	NA	NA	NA	NA	NA	NA	0.00258654226321037	0.00784961086340977	0.0529339477308076	0.00820468431704885	0.928425208110668	0.220943316767697	0.0717583409371884	0.296104074103689	0.00286123	0.218407248
10	2500002	2010	Spencer-East Brookfield School District	0.200465280671066	0.224918781035533	0.176011780306599	0.00175825749054095	0	1	0	0	0.648043331	11.02898063	0.203287775	0.06099899	0.06998331	0.080809788	0.133661795	0.00143596699593496	0.00726661657520325	0.0507158400081301	0.0097942261097561	0.930787369443089	0.251756170886179	0.0746207534390244	0.34025530720935	0.003576903	0.214614205
11	2500002	2011	Spencer-East Brookfield School District	0.160862972194219	0.208233631123302	0.113492313265136	0.00175825749054095	0	1	0	0	0.404473851	10.97201583	0.21872035	0.083766307	0.089490283	0.091986728	0.148315905	0.00106961476062176	0.00764735422487047	0.057821118134715	0.00718363361761658	0.926278257698446	0.302524665509845	0.0637668722103627	0.383543582746114	0.002028398	0.205882353
12	2500002	2012	Spencer-East Brookfield School District	0.134995812231629	0.213948014391593	0.056043610071665	0.00175825749054095	0	1	0	0	0.401811389	11.00259614	0.234678553	0.059878156	0.095009573	0.109715505	0.150473964	0.00110790411434736	0.00866862762891046	0.0631009914110032	0.00819381038727077	0.918928658688242	0.295652280804746	0.069612930631068	0.40593570535383	0.002023268	0.210925645
13	2500002	2013	Spencer-East Brookfield School District	0.146106566511642	0.2018543524156	0.090358780607683	0.00367889354739748	0	1	0	0	0.371547949	11.04995226	0.239045741	0.07254025	0.110577729	0.09934233	0.149498361	0.00116749679794521	0.00625461333447489	0.0683326881700913	0.00995988964383562	0.91428528529452	0.300027003203196	0.065512227380137	0.422133084972603	0.00257732	0.208762887
14	2500002	2014	Spencer-East Brookfield School District	0.177449881199602	0.166229023379353	0.188670739019851	0.00367889354739748	0	1	0	0	0.453797039	11.08043517	0.24960746	0.086365033	0.098616002	0.098625717	0.145601897	0.0012631579755202	0.00957143657405141	0.0740794942411261	0.00961060406487148	0.905475298881273	0.353503024009792	0.052888798128519	0.468220029241126	0.005965293	0.19197397
15	2500002	2015	Spencer-East Brookfield School District	0.16803461469697	0.12440338400527	0.211665845388669	0.00367889354739748	0	1	0	0	0.516463244	11.10424478	0.252619599	0.117904726	0.069068469	0.101085515	0.168027587	0.00129354277893368	0.00907647208192458	0.0924921888673602	0.0130362609882965	0.884101527646294	0.376246492074122	0.0743294751716515	0.357120655459038	0.007062978	0.202472042
16	2500002	2016	Spencer-East Brookfield School District	0.0433994034543775	-0.023242002598894	0.110040809507649	0.00185297065139585	0	1	0	0	0.653081741	11.17233742	0.233309602	0.110281253	0.057047217	0.092839036	0.161871761	0.00110716022758621	0.00889741188275862	0.0917294739737931	0.0109525149075862	0.88731344806069	0.300560330042759	0.0581802599889655	0.358611617637241	0.009287926	0.213003096
17	2500013	2009	Southwick-Tolland School District	0.453246161480656	0.413532525146542	0.492959797814771	0.00592284134410889	0	1	0	0	NA	NA	NA	NA	NA	NA	NA	0.00498065493395133	0.00702712255388181	0.030154958396292	0.0202682794414832	0.937568982716107	0.114286479367323	0.0339780740938586	0.163727889088065	0.01038819	0.147621651
18	2500013	2010	Southwick-Tolland School District	0.45638419875244	0.431053434136954	0.481714963367925	0.00592284134410889	0	1	0	0	1.065188392	11.13862199	0.296996186	0.067631208	0.056282409	0.035293288	0.123502572	0.00378636516607355	0.0077452133831554	0.027686820252669	0.0217044330616845	0.939077175930012	0.119775667759193	0.0346180808125741	0.1816315765172	0.007790762	0.158597663
19	2500013	2011	Southwick-Tolland School District	0.5198751145522	0.565830107304401	0.4739201218	0.00288116413228413	0	1	0	0	0.828302486	11.19364762	0.292470177	0.119585243	0.065869843	0.049121888	0.149159564	0	0.0112018590158924	0.0193778287151589	0.0230453103031785	0.946374981742054	0.143043539358191	0.0265015864547677	0.174688073288509	0.009243212	0.155979203
20	2500013	2012	Southwick-Tolland School District	0.518976579584488	0.549721328576336	0.48823183059264	0.00351879173755849	0	0	0	1	0.798269632	11.22512396	0.309231717	0.114394186	0.074407951	0.055937088	0.155819639	0.000254651409438776	0.00976966636352041	0.0267346336109694	0.0274165933545918	0.935824452639031	0.162184504395408	0.0244014502818878	0.184552978515306	0.012019231	0.167668269
21	2500013	2013	Southwick-Tolland School District	0.36930926519544	0.388158351297003	0.350460179093878	0.00351879173755849	0	0	0	1	1.015996498	11.28678249	0.316118774	0.089000111	0.06992588	0.040621052	0.137819507	0	0.00725584150843374	0.0257751726807229	0.0210919075939759	0.945877067093976	0.201236447108434	0.0378215952626506	0.24212202913253	0.014196479	0.160136286
22	2500013	2014	Southwick-Tolland School District	0.250778719370078	0.223814459276865	0.277742979463291	0.00391881380263718	0	0	0	1	1.224265024	11.34111596	0.323622713	0.034525686	0.063549678	0.037610934	0.129390353	0	0.00869014983585859	0.0294136253371212	0.0248041641035354	0.937092064532828	0.23246442447096	0.0378657103762626	0.302599992652778	0.01638385	0.166179052
23	2500013	2015	Southwick-Tolland School District	0.29220286828107	0.287559171578378	0.296846564983762	0.00379619310931519	0	0	0	1	1.107400595	11.32947455	0.326492531	0.101818137	0.059862158	0.058834051	0.106076644	0.00050849063648834	0.00972979384910837	0.0362846453443073	0.0221769415240055	0.931300125384088	0.217460822434842	0.0499280399135802	0.207441413101509	0.018948655	0.186430318
24	2500013	2016	Southwick-Tolland School District	0.246714185100186	0.17548693366289	0.317941436537482	0.00379619310931519	0	0	0	1	1.130008864	11.30279003	0.332402468	0.118495909	0.051220964	0.061173573	0.095833477	0.000399057633566433	0.0106640345524476	0.0229099642923077	0.0210498327678322	0.944977097451748	0.174828928272727	0.0336070165048951	0.229923680138462	0.015271839	0.201588271
25	2500014	2009	Chesterfield-Goshen School District	0.306552833371622	0.341020222554054	0.272085444189189	0.0075	0	0	0	1	NA	NA	NA	NA	NA	NA	NA	0	0.00356068501098901	0.0163300392307692	0.00178034250549451	0.978328935164835	0.105555555406593	0.0611111126153846	0.195804195648352	0	0.144444444
26	2500014	2010	Chesterfield-Goshen School District	0.544562326471698	0.685118195113207	0.404006457830189	0.0026	0	0	0	1	1.081619304	11.0162103	0.285364695	0.054932032	0.055454077	0.035802315	0.110119978	0	0.00175315565217391	0.00350631130434783	0.00175315565217391	0.992987383913043	0.106951872206522	0.0641711211521739	0.26871980675	0	0.106951872
27	2500014	2011	Chesterfield-Goshen School District	0.50820631592647	0.5338939785	0.482518653352941	0.001	0	0	0	1	1.125094823	11.1037432	0.31138197	0.028177192	0.0626605	0.043428775	0.116348602	0	0.002994012	0	0.002994012	0.994011965795455	0.100591719272727	0.071005921	0.195211089136364	0	0.100591716
28	2500014	2012	Chesterfield-Goshen School District	0.434856503171875	0.420712850239583	0.449000156104167	0.0014	0	0	0	1	1.062952948	11.07958534	0.330020055	0.039866969	0.062275851	0.052376	0.130325625	0	0.00164640325531915	0.00164640325531915	0.00164640325531915	0.995060799085106	0.136094675095745	0.0295857987765957	0.197139739744681	0	0.106508876
29	2500014	2013	Chesterfield-Goshen School District	0.536191809120879	0.494709429230769	0.577674189010989	0.0035	0	0	0	1	0.975301082	11.09959045	0.358741942	0.095072195	0.069492488	0.043486018	0.13659051	0	0.00139311044680851	0.00139311044680851	0	0.997213769510638	0.153846155574468	0.0236686395106383	0.230724756404255	0	0.118343195
30	2500014	2014	Chesterfield-Goshen School District	0.4873228225	0.45214563176087	0.52250001323913	0.0035	0	0	0	1	1.122491729	11.14119955	0.378381859	0.036215795	0.077466659	0.036393614	0.122361974	0.00164874554444444	0.00164874554444444	0.0160573475777778	0	0.980645158522222	0.0769230796111111	0.0769230796111111	0.1526515151	0	0.134615385
31	2500014	2015	Chesterfield-Goshen School District	0.415267849847826	0.40702490357971	0.423510796115942	0.0035	0	0	0	1	1.17937548	11.14882325	0.372698585	0.04300645	0.067229984	0.034439756	0.122857501	0.00192515029069767	0.00192515029069767	0.00385030029069767	0	0.992299390406977	0.267973882337209	0.0457516358953488	0.287158746127907	0	0.150326797
32	2500014	2016	Chesterfield-Goshen School District	0.260294107294118	0.148508188529412	0.372080026058824	0	0	0	0	1	1.184116079	11.19259706	0.370673124	0.03593713	0.065337928	0.044129999	0.119724938	0.00388117629885057	0.00194058829885057	0.0173160175057471	0.00194058829885057	0.974921631988506	0.239752464885057	0.0534880977931034	0.308307210091954	NA	0.174193548
33	2500067	2009	Manchester Essex Regional School District	0.809777538457104	0.887271308246512	0.732283768667697	0.00721663778162453	0	1	0	0	NA	NA	NA	NA	NA	NA	NA	0	0.00616305324496124	0.00205435106356589	0	0.991782597968992	0.0275536699131783	0.00823520212558139	0.0538521507689922	0.002170767	0.165701881
34	2500067	2010	Manchester Essex Regional School District	0.911025397666956	0.951094477955657	0.870956317378254	0.00783015597919686	0	1	0	0	1.802284118	11.32370114	0.556607665	0.001186121	0.045857491	0.013802767	0.10650059	0	0.00290097492541857	0.000689452566210046	0	0.996409574407915	0.0297690572222222	0.00518028101674277	0.0382570040076103	0.002059025	0.155113246
35	2500067	2011	Manchester Essex Regional School District	0.933857889222284	0.921549174416544	0.946166604028024	0.00562149046793648	0	1	0	0	1.892350284	11.43176369	0.572849898	0.000707528	0.050077432	0.016885328	0.099401101	0	0.00260594415271659	0.00237844112187959	0.00146842883994126	0.993547190337739	0.0527497032951542	0.0237035566681351	0.0841866324038179	0.001976285	0.151515152
36	2500067	2012	Manchester Essex Regional School District	0.944849705429099	0.930376543694405	0.959322867163793	0.0106117850953126	0	1	0	0	1.757634455	11.4301164	0.569278743	0.032498015	0.065045999	0.035678221	0.065910964	0	0.00373426985895628	0.00653900641889986	0.0014104371819464	0.988316297923836	0.0655333435035261	0.0315357051833568	0.0962164201692525	0.002582311	0.153001937
37	2500067	2013	Manchester Essex Regional School District	0.90531172810874	0.899240585075419	0.911382871142061	0.0067159445407283	0	1	0	0	1.661490418	11.41164617	0.538922471	0.023897987	0.064045417	0.040260545	0.089269679	0	0.00523475738016529	0.00672271935123967	0.0037206538953168	0.984321877910468	0.0635978557286501	0.0257412828608815	0.0890130093195592	0.007682458	0.150448143
38	2500067	2014	Manchester Essex Regional School District	0.865418614313042	0.824334443516667	0.906502785109418	0.00680797227036415	0	1	0	0	1.458764971	11.40576588	0.521051769	0.035890899	0.083480912	0.047100784	0.093342848	0	0.00850432842445055	0.00679892324587912	0.00235761395192308	0.982339135706044	0.0510653425247253	0.0140121481236264	0.063653546978022	0.007180157	0.13772846
39	2500067	2015	Manchester Essex Regional School District	0.773431419626467	0.683794698905995	0.863068140346939	0.00250918544194214	0	1	0	0	1.425350061	11.43585885	0.555741014	0.074275229	0.080691561	0.052131306	0.102143948	0	0.0134674659271255	0.00785319103103914	0.00134952771929825	0.977329825634278	0.0717729617139001	0.0103851624912281	0.0922628804291498	0.00729927	0.139349701
40	2500067	2016	Manchester Essex Regional School District	0.695427242242076	0.719215349042292	0.67163913544186	0.00207972270364151	0	1	0	0	1.498919783	11.50222638	0.560826087	0.079657459	0.069225838	0.05652529	0.107085289	0	0.0124608867109905	0.00993844104613297	0.000516036827679783	0.977084632484396	0.0510474866580733	0.0142969251112619	0.0887837919185889	0.009575923	0.123119015
41	2500542	2009	Ayer-Shirley School District	0.501876980925532	0.481995185085106	0.521758776765957	0.00740302066772655	NA	NA	NA	NA	NA	NA	NA	NA	NA	NA	NA	0	0.0296495954893617	0.0242587605106383	0.008086253	0.938005379659575	0.018229167	0.005208333	0.0283687940851064	NA	NA
42	2500542	2010	Ayer-Shirley School District	0.438118417896296	0.498344035659259	0.377892800133333	0.00705855855855856	NA	NA	NA	NA	NA	NA	NA	NA	NA	NA	NA	0	0.0342105244740741	0.02631579	0.007894737	0.931578939785185	0.017811705	0.016097376	0	NA	NA
43	2500542	2011	Ayer-Shirley School District	0.326294232033059	0.37018301540458	0.282405448661538	0.00836857445680975	0	1	0	0	NA	NA	NA	NA	NA	NA	NA	0	0.0318812697443609	0.0342173978120301	0.00388700151879699	0.930014330421053	0.0152671765037594	0.0127226464962406	0.0384268739548872	NA	NA
44	2500542	2012	Ayer-Shirley School District	0.341790336255326	0.333331926706441	0.350248745804211	0.0103365129835718	0	1	0	0	NA	NA	NA	NA	NA	NA	NA	0.00421251571608833	0.0164837395120925	0.0793319063817035	0.0486725857749737	0.851299261745531	0.234907369771819	0.055722088915878	0.311380646677182	0.027612848	0.195063618
45	2500542	2013	Ayer-Shirley School District	0.3583713381566	0.383867897892147	0.332874778421053	0.0100067307651033	0	1	0	0	NA	NA	NA	NA	NA	NA	NA	0.00659489638598326	0.0155063848933054	0.0904693791631799	0.0441547526464435	0.843274595112971	0.247641825390167	0.0534912842123431	0.309794200785565	0.022999383	0.214875764
46	2500542	2014	Ayer-Shirley School District	0.335443855882671	0.321691636407407	0.349196075357934	0.00755054319024907	0	1	0	0	NA	NA	NA	NA	NA	NA	NA	0.00270125439917695	0.0175791363055556	0.0928047576018518	0.0459675651244856	0.840947300185185	0.282113546566872	0.0494826322037037	0.320402738549383	0.02523602	0.225644319
47	2500542	2015	Ayer-Shirley School District	0.30927534221181	0.337477569118211	0.281073115305408	0.00583061903616852	0	1	0	0	NA	NA	NA	NA	NA	NA	NA	0.00365791024741201	0.0240882388623188	0.0976758864865424	0.0421977047546584	0.832380267128364	0.260367847156315	0.031784980673913	0.234301192320911	0.027349934	0.23311347
48	2500542	2016	Ayer-Shirley School District	0.304062736866395	0.305919639897849	0.302205833834941	0.00607458929517753	0	1	0	0	NA	NA	NA	NA	NA	NA	NA	0.00392625292291447	0.0279853235702218	0.0968334469619852	0.0399323876293559	0.831322578401267	0.222828269768743	0.0409559638035903	0.237643288813094	0.034064665	0.234935004
49	2501650	2009	Abington School District	0.388440573345813	0.398840353932526	0.378040792759099	0.003	0	1	0	0	NA	NA	NA	NA	NA	NA	NA	0.00190359035038363	0.00972822342625746	0.043299938657289	0.0137301607323103	0.931338076912191	0.09456948114237	0.0434590790852515	0.149584891017903	0.014391627	0.161796773
50	2501650	2010	Abington School District	0.328003028152123	0.364157873716117	0.291848182588128	0.003	0	1	0	0	0.861501605	11.16596593	0.256406699	0.076910125	0.065340869	0.045796971	0.148438158	0	0.00961308116317229	0.0406663715606199	0.0148386583409298	0.93488189033546	0.115623329801276	0.053727935053783	0.164370333340018	0.004568296	0.158976702
51	2501650	2011	Abington School District	0.334014124665883	0.341687601597847	0.326340647733918	0.003	0	1	0	0	0.923402056	11.26689341	0.274238976	0.057970733	0.069330448	0.05407106	0.15517744	0.0009765624453125	0.0114290010039062	0.0355533142373047	0.0118689905058594	0.940172135810547	0.137236928208008	0.0436901695419922	0.197811648147461	0.005456349	0.165178571
52	2501650	2012	Abington School District	0.362359892674873	0.425909645500501	0.298810139849246	0.003	0	1	0	0	0.926026844	11.22645637	0.258377843	0.039424121	0.067542352	0.067892468	0.138308585	0.00100806443145161	0.00805222243044355	0.0377624655131048	0.0171125096421371	0.936064735525202	0.194304841622984	0.0489460484495968	0.231219421641129	0.015794669	0.155478776
53	2501650	2013	Abington School District	0.314364357993794	0.32485413625	0.303874579737589	0.003	0	1	0	0	0.883106094	11.26881297	0.283441771	0.053295814	0.086529859	0.064294436	0.134431228	0.0010121458340081	0.0121457490283401	0.0364372471518219	0.015182186305668	0.935222671860324	0.223757010942308	0.0522247195718624	0.268064810928138	0.022648941	0.144263909
54	2501650	2014	Abington School District	0.311964921803419	0.27349644750856	0.350433396098278	0.003	0	1	0	0	1.007467027	11.33564903	0.302850052	0.025205208	0.081693266	0.059403541	0.144264341	0.003000000076	0.01399999987	0.034000000039	0.020999999865	0.927999999845	0.188891049289	0.040802578555	0.256077729389	0.018935517	0.135107472
55	2501650	2015	Abington School District	0.305342150483575	0.219392447249491	0.391291853717659	0.003	0	1	0	0	0.915133827	11.32309912	0.311695361	0.024680245	0.077139445	0.068992191	0.177187937	0.00204081616326531	0.0164278955367347	0.0302878763285714	0.0246249491285714	0.926618459146939	0.240584880336735	0.0493008779979592	0.234125267269388	0.016871166	0.134458078
56	2501650	2016	Abington School District	0.309303626787169	0.232243391985743	0.386363861588595	0.004	0	1	0	0	0.850635454	11.29355291	0.302946873	0.033735245	0.069665996	0.093400281	0.171328762	0	0.00674437701405623	0.0400752735592369	0.0254274544046185	0.927752896954819	0.223169330344378	0.043415977501004	0.228697676242972	0.023979592	0.132142857
57	2501740	2009	Acushnet School District	0.401455084317029	0.447159979500726	0.355750189133333	0.00446428571428571	0	1	0	0	NA	NA	NA	NA	NA	NA	NA	0	0.00286944061262554	0.00717360120946915	0.0114777618680057	0.978479196472023	0.111657306760402	0.0495897800559541	0.170679774855093	0	0.217687075
58	2501740	2010	Acushnet School District	0.354714512576981	0.413637523779685	0.295791501374277	0.00446428571428571	0	1	0	0	0.531597123	10.99268724	0.203817633	0.070209592	0.092923985	0.042189886	0.150161528	0	0.00291545191253644	0.00437317783673469	0.00728862984985423	0.985422740228863	0.11805878451895	0.0648376066137026	0.205278765809038	0.001004016	0.224899598
59	2501740	2011	Acushnet School District	0.360092765585466	0.386420482969784	0.333765048201149	0.00446428571428571	0	1	0	0	0.408427891	11.04746968	0.207341077	0.090475055	0.104552701	0.051565744	0.159016107	0	0.00286944041032999	0.00286944040172166	0.00430416063701578	0.98995695838594	0.152781282088953	0.0709857972754663	0.241475130652798	0.001986097	0.204568024
60	2501740	2012	Acushnet School District	0.420607322681701	0.478245362736091	0.362969282627312	0.00153571428571429	0	1	0	0	0.39439288	11.08140033	0.224294718	0.098985438	0.106176349	0.069713867	0.154980146	0	0.00283687951205674	0.00283687946808511	0.00425531907659574	0.990070921943262	0.179978176656738	0.0753409687560284	0.259674779485106	0.00199005	0.20199005
61	2501740	2013	Acushnet School District	0.500623531945932	0.647621111832049	0.353625952059816	0.00153571428571429	0	1	0	0	0.617642597	11.11877738	0.205652287	0.008444622	0.099660765	0.078302069	0.14205859	0	0.00309597525541796	0.0015479876006192	0.00619195060216718	0.98916408672291	0.186567044354489	0.0842809583653251	0.239641536817337	0.00204918	0.201844262
62	2501740	2014	Acushnet School District	0.331559585891795	0.40829827850234	0.25482089328125	0.00153571428571429	0	1	0	0	0.735872707	11.17773861	0.230944152	0.035401904	0.083887193	0.070775326	0.149811278	0	0.00464396293034056	0.00619195049071207	0.00773993820588235	0.98142414873065	0.167365164345201	0.0681818812105263	0.261902791210526	0.006048387	0.191532258
63	2501740	2015	Acushnet School District	0.451764490115427	0.48121617022293	0.422312810007924	0.00107142857142857	0	1	0	0	0.662229359	11.13889169	0.231178282	0.040940921	0.084732952	0.086518046	0.143253974	0	0.00470219438714733	0.00783699077899687	0.0047021944968652	0.982758620683386	0.171189358401254	0.0601931905893417	0.210593182628527	0.007194245	0.2004111
64	2501740	2016	Acushnet School District	0.317177524701196	0.348094034655229	0.286261014747164	0.00107142857142857	0	1	0	0	0.784202578	11.19471275	0.201732366	0.036447656	0.071492455	0.090825554	0.122728711	0	0.00322061186312399	0.0112721417004831	0.00805152993880837	0.977455716497585	0.14893093931401	0.0477680026714976	0.226109974766506	0.006060606	0.184848485
65	2501780	2009	Adams-Cheshire School District	0.07303321637079	0.120107044469989	0.025959388271591	0.00103128360543556	0	0	0	1	NA	NA	NA	NA	NA	NA	NA	0.00739818655793026	0.00810755730258718	0.0261007239493813	0.0369112496051743	0.921482279202475	0.332305008359955	0.101825475809899	0.442638348883015	0.003872346	0.177400689
66	2501780	2010	Adams-Cheshire School District	0.108003581840804	0.18744657338046	0.028560590301149	0.00119161208329279	0	0	0	1	-0.263571614	10.61573794	0.211293136	0.140638153	0.09013319	0.131524768	0.214467817	0.00670578175	0.0101799035255814	0.0164523297790698	0.0352017405697674	0.931460251812791	0.346909495205814	0.0887777635209302	0.479950099537209	0.001631948	0.173542459
67	2501780	2011	Adams-Cheshire School District	0.143385569275548	0.188731257118824	0.098039881432273	0.00119161208329279	0	0	1	0	-0.347625517	10.62114754	0.214018397	0.147691643	0.094774631	0.138237005	0.230557183	0.00639016304878049	0.00813008131126597	0.0220763319175377	0.050542827612079	0.912860595761905	0.413257650880372	0.073225627224158	0.507721659506388	0.001611179	0.164017513
68	2501780	2012	Adams-Cheshire School District	0.106150897174874	0.181155489231813	0.031146305117936	0.00191152409815385	0	1	0	0	-0.437479462	10.63610273	0.208016367	0.165210424	0.100715884	0.165858757	0.212378515	0.00568671364897467	0.00901832381664656	0.02337871253076	0.0473892818335344	0.914526968170084	0.387316890583836	0.110423298201448	0.525007918053076	0.001637913	0.182271138
69	2501780	2013	Adams-Cheshire School District	0.048340938848579	0.066616369438936	0.030065508258222	0.00213520187701808	0	1	0	0	-0.256069729	10.66220123	0.200088883	0.117554142	0.103632738	0.146587569	0.201019607	0.00266257247199046	0.0132118544398093	0.0214783536674613	0.0522130856162098	0.910434136351609	0.392277515081049	0.076668923386174	0.518535668210965	0.000559339	0.188461213
70	2501780	2014	Adams-Cheshire School District	-0.0036746118058945	0.019608203356183	-0.026957426967972	0.00213520187701808	0	1	0	0	-0.249847603	10.75802523	0.208720394	0.13655588	0.100264691	0.158743776	0.206429118	0.00232288046341463	0.00824294859698026	0.0298843290627178	0.0603912489523809	0.899158593055749	0.397737433947735	0.0857862870116144	0.535630683642276	0.003653239	0.202776814
71	2501780	2015	Adams-Cheshire School District	0.0638052388276105	0.034634310216312	0.092976167438909	0.00184176361325657	0	1	0	0	0.11866767	10.82854592	0.2098853	0.109577158	0.079543877	0.121252502	0.191800196	0.00256295564726841	0.011402295628266	0.0233058716306413	0.0648193603467934	0.897909513186461	0.419573844472684	0.0845181457767221	0.465202923929929	0.004425098	0.218505571
72	2501780	2016	Adams-Cheshire School District	0.031433083723979	0.025970780038977	0.036895387408981	0.00163158435819722	0	1	0	0	0.099438778	10.88373787	0.217081528	0.126130293	0.080230144	0.124521254	0.194763072	0.00110734029845422	0.00826935688347206	0.0296018629334126	0.080743843255648	0.880277604047563	0.419660084895363	0.0778563721724138	0.459115130834721	0.007519568	0.223496309
73	2501860	2009	Amesbury School District	0.362975497507896	0.383661762763941	0.342289232251852	0.0015	0	1	0	0	NA	NA	NA	NA	NA	NA	NA	0.00126635542936288	0.00511453492797784	0.0384434594699908	0.00622052555955679	0.948955102645429	0.123449361915051	0.0447220419473684	0.209322402399815	0.012004843	0.177665486
74	2501860	2010	Amesbury School District	0.391065795474706	0.409809230085817	0.372322360863595	0.0015	0	1	0	0	1.075175365	11.17727752	0.386105148	0.027434775	0.073686574	0.03072173	0.162735696	0.000919354723518851	0.00604614366247756	0.045370000032316	0.00617793150807899	0.941486584698384	0.163117353529623	0.0550721247360862	0.239005925086176	0.00865559	0.16890107
75	2501860	2011	Amesbury School District	0.430992735427065	0.426796044541964	0.435189426312165	0.0015	0	1	0	0	1.119938015	11.25413395	0.409821909	0.039088886	0.077440402	0.029836344	0.161822965	0.000910717339555556	0.00558257379288889	0.0475599964897778	0.00397754386311111	0.941969170430222	0.184067294007111	0.0666754137671111	0.266205799112889	0.003773585	0.185324948
76	2501860	2012	Amesbury School District	0.492949693978527	0.530959660625227	0.454939727331826	0.0014	0	1	0	0	1.113132614	11.28588934	0.418576525	0.03673063	0.080965577	0.044730151	0.153906014	0	0.00453997817347866	0.0412343096966394	0.00997514384741144	0.944250558950045	0.203449162841962	0.0608417407366031	0.269110068306994	0.005615551	0.203023758
77	2501860	2013	Amesbury School District	0.520469047270155	0.547844862744917	0.493093231795392	0.0014	0	1	0	0	0.967891542	11.28602154	0.408705208	0.060530637	0.098606995	0.056915685	0.13811002	0	0.00648176522437673	0.0335018887793167	0.0101461995974146	0.94987013679132	0.188558969007387	0.0545495515392428	0.252413289555863	0.006418485	0.192554557
78	2501860	2014	Amesbury School District	0.432885036061862	0.442471075203947	0.423298996919776	0.0014	0	1	0	0	1.10897339	11.27796268	0.415335568	0.027227349	0.071642024	0.05170631	0.171868884	0	0.00910975551286765	0.04151879509375	0.0162797477022059	0.933091689658088	0.205817136996324	0.0639488181599265	0.27176148134375	0.009369676	0.200596252
79	2501860	2015	Amesbury School District	0.403423926772093	0.376591871862326	0.43025598168186	0	0	1	0	0	1.130289483	11.27999133	0.424743001	0.035893318	0.059936868	0.067516781	0.169105793	0.000729843366327475	0.00986052084458834	0.047665510280296	0.0334641253487512	0.908280004828862	0.232443278348751	0.0608075208806661	0.225539119238668	0.015350877	0.206578947
80	2501860	2016	Amesbury School District	0.360286661338599	0.314092030523949	0.406481292153249	0	0	1	0	0	1.080018285	11.28140077	0.413411856	0.044595473	0.053774596	0.076617524	0.177552011	0.000910958007633588	0.0117288802767176	0.0599223148454198	0.017951986778626	0.909485846024809	0.183678101881679	0.0578822296660305	0.237438592461832	0.011769834	0.214908457
81	2501890	2009	Amherst School District	0.576631607432567	0.623248824957728	0.530014389907407	0.01	0	0	1	0	NA	NA	NA	NA	NA	NA	NA	0.00517722151033592	0.152159690171835	0.184277867679587	0.0871584632919897	0.57122675069509	0.262027356926357	0.0467943207971576	0.295557382877261	0.132416787	0.191027496
82	2501890	2010	Amherst School District	0.579282127162552	0.566877412075104	0.59168684225	0.01	0	0	1	0	0.488736377	10.77929705	0.672075434	0.172519523	0.114283475	0.061041994	0.188699702	0.00176786266073871	0.145321996001368	0.176013629874145	0.0841206524281806	0.592775852186047	0.27560181069357	0.0505494555636115	0.31613552795896	0.132475397	0.194549584
83	2501890	2011	Amherst School District	0.498954913942713	0.516567472170732	0.481342355714693	0.01	0	0	1	0	0.765674083	10.84339801	0.697737058	0.133421386	0.110506649	0.057094805	0.163341496	0.00143266522206704	0.138582536871508	0.199146014899441	0.0896578334301676	0.571180953437151	0.344320123086592	0.0223993274148045	0.340446912210894	0.144927536	0.206119163
84	2501890	2012	Amherst School District	0.464741051281222	0.451312563550661	0.478169539011782	0.0063	0	1	0	0	0.42512252	10.88986373	0.66847509	0.170233193	0.117409905	0.098388632	0.204444066	0.00153232256142857	0.136486582598571	0.20382884734	0.0901055274828571	0.568046722762857	0.348357837137143	0.0361473564357143	0.3693284483	0.140032949	0.200988468
85	2501890	2013	Amherst School District	0.568682250182412	0.599426153823699	0.537938346541126	0.0063	0	1	0	0	0.369905015	10.90061318	0.660242728	0.173458788	0.119917793	0.090592766	0.206541214	0.000979920558139535	0.140467868382267	0.207644883767442	0.10117906531686	0.549728260244186	0.36250639334157	0.0339432310130814	0.35445359243314	0.135157546	0.195688226
86	2501890	2014	Amherst School District	0.605383254233176	0.652057252693694	0.558709255772658	0.0063	0	1	0	0	0.624984307	10.907844	0.685896224	0.178751769	0.103734349	0.085213691	0.174352744	0.000953450273952096	0.139496205046407	0.216688155977545	0.0981648224580838	0.544697358994012	0.345982955432635	0.0344888016826347	0.402131061477545	0.139669421	0.188429752
87	2501890	2015	Amherst School District	0.433077175984675	0.438860951436641	0.42729340053271	0.0054	0	1	0	0	0.541879557	10.82183857	0.668294911	0.173189772	0.107103756	0.083458472	0.176349408	0.00277354910324484	0.15061428900295	0.222929664930678	0.0932242613495575	0.530458230764012	0.405999134783186	0.0317891472566372	0.324878846688791	0.150833333	0.178333333
88	2501890	2016	Amherst School District	NA	NA	0.40984831018541	0.0054	0	1	0	0	0.395571659	10.789549	0.648189752	0.193300318	0.107623328	0.082642632	0.19374035	0.0020327659136164	0.162470289023426	0.216757631695461	0.086556651830161	0.53218266006735	0.348774692606149	0.0423383087701318	0.304136702585652	0.165680473	0.184277261
89	2501950	2009	Andover School District	0.964150683021035	0.96197236422241	0.966329001819661	0.00447346802841918	0	1	0	0	NA	NA	NA	NA	NA	NA	NA	0.000789444536806723	0.110077111653782	0.0302721540863866	0.0061011694010084	0.852760127747899	0.0375309560752941	0.00993030182453782	0.0450215632907563	0.006042789	0.173771027
90	2501950	2010	Andover School District	0.952827916833277	0.954604661081229	0.951051172585324	0.00447346802841918	0	1	0	0	1.807426581	11.56593596	0.649180404	0.045489049	0.060246861	0.03025969	0.115693464	0.00142278635423729	0.118045971514915	0.0347050553966102	0.00856519335457627	0.837261000548475	0.035097537441017	0.0144063094932203	0.0528753918847458	0.013467467	0.177186435
91	2501950	2011	Andover School District	0.950851407037699	0.996888304527218	0.904814509548181	0.00973878774422735	0	1	0	0	1.886235964	11.61352884	0.66621012	0.037389144	0.059196616	0.033081679	0.10980067	0.00213277543299663	0.122572108060606	0.0365771391239057	0.0105352194868687	0.828182749910774	0.0453872934296296	0.0132979034427609	0.0584916506983165	0.013596633	0.173033344
92	2501950	2012	Andover School District	0.956248275722958	0.995330017483404	0.917166533962512	0.00879185168738899	0	1	0	0	1.891542159	11.67090193	0.675910849	0.037058106	0.05925662	0.052092643	0.104550742	0.00218946457849604	0.125291471360488	0.0415147545718997	0.0165728392869393	0.814431467155343	0.0503284918153034	0.0112609902308707	0.0575118395936675	0.014195838	0.170350056
93	2501950	2013	Andover School District	0.94559353814724	0.984372580876933	0.906814495417546	0.00879185168738899	0	1	0	0	1.797325935	11.63540829	0.686967008	0.040171204	0.070098067	0.045770239	0.122941747	0.00212519215931534	0.134285988408163	0.0450829427294273	0.0172144109588545	0.801291460243581	0.047490643963792	0.0123625864526004	0.0638056908400263	0.017188755	0.172690763
94	2501950	2014	Andover School District	0.805486452866206	0.774251058	0.836721847732413	0.00405306394316163	0	1	0	0	1.914052704	11.76914049	0.700438187	0.037827713	0.06158197	0.05413732	0.125387527	0.00245628335402906	0.150949890326288	0.0451057954418758	0.0164989348252972	0.784989102558785	0.0526104899369221	0.0110358385574637	0.0696455355435931	0.019312602	0.181178396
95	2501950	2015	Andover School District	0.783786972916521	0.78218582389839	0.785388121934652	0.005	0	1	0	0	2.015337625	11.80215316	0.715116357	0.051008897	0.056055719	0.047087276	0.109042558	0.00256027202790545	0.159868292670059	0.0489783861871307	0.0193148353571898	0.76927822383782	0.0691223952669074	0.00968158604826001	0.0752527032800394	0.023535221	0.178736011
96	2501950	2016	Andover School District	0.916090426102595	0.870131505226357	0.962049346978832	0.005	0	1	0	0	2.138964519	11.85221486	0.728615007	0.044039735	0.047891247	0.040940254	0.108622217	0.00299065926502003	0.176601419841789	0.0559456672696929	0.0184064359659546	0.746055820844459	0.0477435959983311	0.0172611508220961	0.0787350205493992	0.030160532	0.187935787
97	2502040	2009	Ashburnham-Westminster School District	0.383117149277106	0.37210567196831	0.394128626585903	0.007	0	0	0	1	NA	NA	NA	NA	NA	NA	NA	0.0014146164770318	0.0088410412959364	0.0414489164169611	0.00744500706978799	0.940850402767668	0.0778324536227915	0.0472892881245583	0.127526320020318	0.002061006	0.198680956
98	2502040	2010	Ashburnham-Westminster School District	0.33364693302683	0.326316250383993	0.340977615669667	0.007	0	0	0	1	1.176968402	11.22815698	0.326171012	0.05273283	0.070562864	0.032601868	0.096788666	0.00185426488656987	0.0104913317785844	0.0434661275725953	0.00650686907441016	0.93768140585118	0.131535966155172	0.0467795645290381	0.180673125673321	0.006281407	0.185929648
99	2502040	2011	Ashburnham-Westminster School District	0.374182893992403	0.374062227936537	0.37430356004827	0.007	0	0	0	1	1.167262501	11.26062531	0.340772058	0.08527184	0.069411589	0.027756392	0.099287858	0.000924920115211521	0.0115641812106211	0.0390953426570657	0.00705242064986499	0.941363131332133	0.156381523165617	0.0589060676867687	0.206674294450945	0.008985879	0.177150193
100	2502040	2012	Ashburnham-Westminster School District	0.391991276441169	0.395557952239151	0.388424600643188	0.005	0	1	0	0	1.18823217	11.29780574	0.353626912	0.075274286	0.074373792	0.041619815	0.086110495	0	0.0100450149898336	0.0328084156802218	0.00486622731053604	0.952280344055453	0.150315094074861	0.0494191451987061	0.205955653628466	0.009222661	0.174791392
101	2502040	2013	Ashburnham-Westminster School District	0.351332757359382	0.339127442569316	0.363538072149447	0.005	0	1	0	0	1.315236225	11.34535128	0.373028495	0.071976215	0.069079002	0.028875533	0.090363138	0	0.00991616268256881	0.0243016325449541	0.00616017876330275	0.959621996379816	0.148528237506422	0.0522669473018349	0.214472351047706	0.010466638	0.179241169
102	2502040	2014	Ashburnham-Westminster School District	0.393019853885734	0.381206240321561	0.404833467449907	0.005	0	1	0	0	1.370751392	11.40256978	0.383174187	0.063017116	0.074267662	0.022979021	0.088319406	0.000245262579439252	0.00987790800186916	0.0298684832700935	0.0075182239317757	0.952490141788785	0.181916479248598	0.0336788279196262	0.215163375151402	0.012189813	0.186329996
103	2502040	2015	Ashburnham-Westminster School District	0.396641103990454	0.410834950963068	0.38244725701784	0.003	0	1	0	0	1.49781366	11.41596368	0.416109954	0.055661025	0.052813319	0.025727723	0.106516698	0.000527351348943985	0.011695288328742	0.037714352963269	0.00621845773461892	0.943844566830119	0.176504829382002	0.0540841955188246	0.165931346327824	0.014474244	0.178799489
104	2502040	2016	Ashburnham-Westminster School District	0.476613918594159	0.515144574415301	0.438083262773017	0.003	0	1	0	0	1.483754664	11.4736231	0.408602412	0.01834309	0.059102914	0.037892322	0.121071229	0.000719823843494086	0.00751685256323931	0.0432799679708826	0.00459537897088262	0.943887962408553	0.157601096632393	0.0455940227370337	0.16214795677707	0.016518424	0.170266836
105	2502100	2009	Ashland School District	0.573720603015639	0.642429677692434	0.505011528338843	0.007	0	1	0	0	NA	NA	NA	NA	NA	NA	NA	0	0.0519279505425972	0.0482516694334161	0.033859070292804	0.865961332086021	0.0899382295467328	0.019808600535153	0.106906328559967	0.019391635	0.139163498
106	2502100	2010	Ashland School District	0.513541942782663	0.574231795389447	0.452852090175879	0.01	0	1	0	0	1.569517773	11.36882843	0.540878974	0.029387027	0.057308749	0.022354889	0.141349003	0	0.0647559555	0.0614984945546218	0.0353471086428571	0.838398447623529	0.108239806147059	0.0209802033033613	0.122140879455462	0.025378788	0.138636364
107	2502100	2011	Ashland School District	0.608056094969055	0.678949571829932	0.537162618108177	0.01	0	1	0	0	1.670725113	11.40565725	0.565651806	0.032801642	0.060140811	0.014386492	0.123212928	0.00224180760472973	0.0701262410675676	0.0700631561891892	0.0338714568091216	0.823697347991554	0.0926750667913851	0.0219175777795608	0.108035621634291	0.03125	0.138719512
108	2502100	2012	Ashland School District	0.658518822269604	0.740381359315391	0.576656285223818	0.008	0	1	0	0	1.572795461	11.44629398	0.541246509	0.02841691	0.060436153	0.033640564	0.140321453	0.00228898021355932	0.0874397254127119	0.0725606941559322	0.0239710693754237	0.813739530857627	0.0955055701669492	0.0219882756627119	0.123035608255085	0.030197445	0.139372822
109	2502100	2013	Ashland School District	0.612620877211717	0.662455756862479	0.562785997560955	0.004	0	1	0	0	1.604087628	11.44134029	0.550914523	0.010317524	0.058155505	0.031402667	0.15198881	0.00175792661248931	0.10452916123781	0.0825786149991446	0.0193262087775877	0.791808077160821	0.0974281081334474	0.0187987169546621	0.116403138123182	0.023707734	0.148076176
110	2502100	2014	Ashland School District	0.574474524137474	0.628990730211304	0.519958318063644	0.003	0	1	0	0	1.789406618	11.55681402	0.589121323	0.032185083	0.054793452	0.026619429	0.124430463	0.00178318384978166	0.106303975351092	0.0971103715641921	0.0224797938864629	0.772322688848035	0.113537119568559	0.0227074226576419	0.138157019283843	0.030995738	0.15032933
111	2502100	2015	Ashland School District	0.561930763042439	0.597079259813263	0.526782266271616	0.004	0	1	0	0	1.799588896	11.56225172	0.584879345	0.019027899	0.050163381	0.041919515	0.11989492	0.00267172644848485	0.112546625186147	0.109643594273593	0.0276649548199134	0.74747309158355	0.15064934734632	0.0233766243679654	0.148784200514286	0.035452794	0.150674374
112	2502100	2016	Ashland School District	0.760808535928037	0.709032599566667	0.812584472289408	0.003	0	1	0	0	1.834128933	11.582155	0.56745377	0.012490105	0.037003476	0.046098735	0.12965216	0.00422806633223954	0.129370481990156	0.110704905607055	0.0287377206242822	0.726958827882691	0.124173075362592	0.0243693488818704	0.165047313756358	0.045587163	0.149161196
113	2502160	2009	Athol-Royalston School District	-0.0626341333563725	-0.025221405413366	-0.100046861299379	0.0023	0	0	0	1	NA	NA	NA	NA	NA	NA	NA	0.00280627093567961	0.00745191816262136	0.0463898108288835	0.0391603730145631	0.904191621638349	0.328206953026699	0.139513474208738	0.478377156313107	0.007669617	0.244247788
114	2502160	2010	Athol-Royalston School District	0.01381703718617	0.067839127035904	-0.040205052663564	0.00229208101363026	0	0	0	1	0.036380387	10.73828578	0.158618551	0.08920388	0.093891351	0.095545612	0.181198658	0.00187677798831169	0.00937116784025974	0.0303990748441558	0.033897845625974	0.924455140141558	0.388033892097403	0.10309206244026	0.516144127705195	0.008917955	0.247919144
115	2502160	2011	Athol-Royalston School District	0.0212680647754695	0.096548557285523	-0.054012427734584	0.00229208101363026	0	0	0	1	-0.262973711	10.82751602	0.146365359	0.145141173	0.108487973	0.129246271	0.197483019	0.000133951580080754	0.0112504111076716	0.044037274115747	0.0219981329340511	0.922580233932705	0.409903446780619	0.117815753965007	0.512495036489906	0.013707165	0.261682243
116	2502160	2012	Athol-Royalston School District	-0.107639330978507	-0.071282430950069	-0.143996231006944	0.00516832405452102	0	0	1	0	-0.536243464	10.81049128	0.149955605	0.199213225	0.117011203	0.170073607	0.193929948	0.000234885661111111	0.00861060109027778	0.0500889196347222	0.0253914156375	0.915674201740278	0.443669647702778	0.0801536405222222	0.559087975754167	0.013770492	0.263606557
117	2502160	2013	Athol-Royalston School District	-0.155247059527175	-0.121312165165945	-0.189181953888406	0.00522111729698599	0	0	1	0	-0.506295606	10.80614518	0.141959255	0.162073735	0.123520801	0.165739683	0.189481511	0.000485074738571429	0.00880698766428571	0.0581672230214286	0.0218242901557143	0.910716416524286	0.49951727101	0.0892913738342857	0.602059410494286	0.010840108	0.261517615
118	2502160	2014	Athol-Royalston School District	-0.201753419416163	-0.191070720335357	-0.21243611849697	0.00522111729698599	0	0	1	0	-0.742489449	10.83125456	0.154386238	0.252616486	0.129007797	0.189409768	0.181905187	0.000524679549925484	0.00885798847839046	0.0632108884739195	0.0179385367451565	0.909467918797317	0.522986443684054	0.0604579847585693	0.618938351307005	0.009742519	0.271398747
119	2502160	2015	Athol-Royalston School District	-0.190756005332879	-0.210776589781447	-0.170735420884311	0.00229604050681513	0	0	1	0	-0.64128457	10.84317584	0.16272351	0.245447657	0.115224124	0.177007398	0.19912831	0	0.00802012802857143	0.0736642012666667	0.0159299525365079	0.902385708573016	0.553346066560317	0.0561633212412698	0.487503845074603	0.013456091	0.280453258
120	2502160	2016	Athol-Royalston School District	-0.266675098532492	-0.251235974587326	-0.282114222477658	0.00229604050681513	0	0	1	0	-0.48516187	10.8631797	0.176236845	0.214444345	0.095061187	0.179717497	0.217312714	0.00160156061847988	0.00662672032935916	0.0907578944098361	0.0122945650670641	0.888719257438152	0.478504314456036	0.0405499141147541	0.475326296611028	0.016620499	0.274930748
121	2502190	2009	Attleboro School District	0.25915996508638	0.344140096985999	0.17417983318676	0.001	0	1	0	0	NA	NA	NA	NA	NA	NA	NA	0.00664794565376106	0.0450189157378319	0.111480014880531	0.0376248023384956	0.799228318015487	0.22371315696792	0.0650725139358407	0.305290447533186	0.043119421	0.177699175
122	2502190	2010	Attleboro School District	0.383492116726975	0.482665962680732	0.284318270773219	0.004	0	1	0	0	0.561603279	11.03309504	0.282779134	0.085889618	0.08045505	0.072000817	0.175596574	0.00583330112937194	0.0442803209402031	0.115233367128996	0.0381277335686348	0.796525272884919	0.233755247946973	0.07647673191651	0.337805243211358	0.044833979	0.16366088
123	2502190	2011	Attleboro School District	0.411369730052961	0.541671009017385	0.281068451088536	0.004	0	1	0	0	0.578981805	11.064805	0.293153757	0.067500664	0.083751567	0.087351396	0.171267721	0.00359549726490566	0.0405251219701887	0.120480284949057	0.0370252438388679	0.798373849304906	0.240161189669057	0.0724336902675472	0.337483388746792	0.047139197	0.167890692
124	2502190	2012	Attleboro School District	0.483881442398757	0.584128167390779	0.383634717406735	0.004	0	1	0	0	0.442929951	11.09206899	0.299094046	0.093703403	0.090936562	0.113207819	0.169847941	0.00389513844261682	0.0390252077757009	0.129983873815327	0.0427459336041121	0.784349854518505	0.27919854751514	0.0614713282927103	0.352174978400374	0.056126749	0.178156076
125	2502190	2013	Attleboro School District	0.523090204074297	0.674408259437781	0.371772148710812	0.001	0	1	0	0	0.495698009	11.12842877	0.300552939	0.115183124	0.08789326	0.109672584	0.152677335	0.0034718500416042	0.0369872022301349	0.135923454008246	0.0401261043043478	0.783491383277361	0.308402165897676	0.0622093943028486	0.372161818042729	0.066418163	0.181125042
126	2502190	2014	Attleboro School District	0.497132313700822	0.567289449188715	0.426975178212928	0.001	0	1	0	0	0.422958292	11.11915721	0.301432575	0.113711747	0.087925557	0.128597605	0.159486109	0.0028817749721374	0.0434905730908397	0.141214690706107	0.0466492075770992	0.765763750283969	0.339646457147328	0.0603489998828244	0.393249423991221	0.081712726	0.183555101
127	2502190	2015	Attleboro School District	0.401604064651985	0.419884339379791	0.383323789924178	0.001	0	1	0	0	0.417992939	11.15923794	0.310684224	0.136852833	0.076930154	0.137509858	0.170376872	0.00167704372239032	0.0446427520593797	0.150984406488275	0.0452867602034796	0.757409045371407	0.341438734203858	0.0470494348993949	0.303930027965961	0.0755863	0.176311793
128	2502190	2016	Attleboro School District	0.404895629924189	0.382983115403013	0.426808144445365	0.003	0	1	0	0	0.429370256	11.19467368	0.31358865	0.147562612	0.074374781	0.133583456	0.177454529	0.00188174528731762	0.0467520031664796	0.153755230044519	0.0496638391129817	0.747947179126824	0.288218321340067	0.0468495325708941	0.291023230940142	0.063465413	0.173438549
129	2502220	2009	Auburn School District	0.507024364129032	0.52186705182844	0.492181676429623	0.005	0	1	0	0	NA	NA	NA	NA	NA	NA	NA	0.0048883717943067	0.0175479074931129	0.0262538320899908	0.0113695912745638	0.939940306393021	0.117539027264463	0.0550964184692378	0.191904048550046	0.019475021	0.127434378
130	2502220	2010	Auburn School District	0.546057627092902	0.578382824597786	0.513732429588018	0.005	0	1	0	0	0.947557939	11.12787085	0.293650616	0.062240271	0.06267475	0.044444311	0.141703184	0.00344696740386385	0.0251569799935603	0.035723019376265	0.01146986325115	0.92420317950874	0.134314626326587	0.0634774609558418	0.208116659423183	0.02334306	0.134222593
131	2502220	2011	Auburn School District	0.518121044508119	0.506345186918791	0.529896902097446	0.005	0	1	0	0	0.822411456	11.17647246	0.303232197	0.0807231	0.072188059	0.058926951	0.15643731	0.00487786975875118	0.0252317406433302	0.0491255517625355	0.0112138451513718	0.909551001619678	0.155965591670766	0.064286379987701	0.220411901478713	0.024968261	0.138383411
132	2502220	2012	Auburn School District	0.565464121232139	0.651171139205224	0.479757103259053	0.003	0	1	0	0	0.814175679	11.19416246	0.305753012	0.107073485	0.064053902	0.062628854	0.160251884	0.00383697003538175	0.0286946357439479	0.0431114167960894	0.0114630547942272	0.912893938001862	0.172253260192737	0.0744878918864059	0.242591264911546	0.028850233	0.137462877
133	2502220	2013	Auburn School District	0.599929881793536	0.673324881265938	0.526534882321134	0.002747945	0	1	0	0	1.089397929	11.21478084	0.345363395	0.011093085	0.068228493	0.046449988	0.157962486	0.00340792071841155	0.0287635159729242	0.0436105789115523	0.00923995026624549	0.914978034250903	0.200361012962996	0.0577617342680505	0.284250224234657	0.030782386	0.127404874
134	2502220	2014	Auburn School District	0.543853392236876	0.581117851718039	0.506588932755712	0.0025	0	1	0	0	1.048563521	11.22596008	0.346538566	0.039811514	0.065426179	0.054697316	0.153029138	0.000897595513560805	0.0382873940411199	0.0393973645809274	0.00872154457305337	0.912696117476815	0.246719162242345	0.0498687649370079	0.291489139712161	0.027683135	0.121379898
135	2502220	2015	Auburn School District	0.503835818066743	0.49709804429083	0.510573591842657	0.002	0	1	0	0	1.064215578	11.22423864	0.358835823	0.041255915	0.062769812	0.05127835	0.159788212	0.00179055384722222	0.0430999244140625	0.0511874505399306	0.0143610572430556	0.889560997412326	0.195312498690972	0.0303819437048611	0.197102838960937	0.024905023	0.118193331
136	2502220	2016	Auburn School District	0.542155821410691	0.477444803912446	0.606866838908935	0.004	0	1	0	0	1.106620972	11.22405351	0.373692885	0.03487244	0.062461587	0.055676875	0.148507217	0.00267670042672414	0.0383577256327586	0.0660061564922414	0.0178417595724138	0.87511762430431	0.173001532389655	0.0387572262068965	0.202407295072414	0.024291498	0.104453441
137	2502250	2009	Avon School District	0.423559661066818	0.48546540442577	0.361653917707865	0.0047586187503515	0	1	0	0	NA	NA	NA	NA	NA	NA	NA	0.00374030544875346	0.0345806527728532	0.0512759895734072	0.199986801490305	0.710416238833795	0.175900274686981	0.0685397724681441	0.275219298235457	0.002670227	0.165554072
138	2502250	2010	Avon School District	0.40542700046547	0.525361932861878	0.285492068069061	0.0047586187503515	0	1	0	0	0.512059126	11.03023917	0.187832667	0.061002949	0.094101999	0.041410253	0.146258551	0.00930487000815217	0.0509631925271739	0.0433481770652174	0.209933464956522	0.686450305388587	0.202974774038043	0.0735263042690217	0.295425505494565	0.001336898	0.17513369
139	2502250	2011	Avon School District	0.491261981748138	0.572540907866848	0.409983055629428	0.0047586187503515	0	1	0	0	0.570551497	11.14002983	0.19019643	0.017111007	0.105730079	0.034526607	0.150943556	0.0062053403844086	0.0436250601075269	0.0622410833763441	0.232308415865591	0.655620103306452	0.203247851561828	0.0868000934005376	0.311671714516129	0.002590674	0.18134715
140	2502250	2012	Avon School District	0.587821247247832	0.606729083421488	0.568913411074176	0.0022413812496485	0	1	0	0	0.407516753	11.14639545	0.214864176	0.002053399	0.113842519	0.07155563	0.174737568	0.00839750533057851	0.0489551869834711	0.0554482910826446	0.237662307517906	0.649536710628099	0.186691578247934	0.0831123953030303	0.307819055650138	0.001322751	0.197089947
141	2502250	2013	Avon School District	0.522808303592613	0.615618882651351	0.429997724533875	0.0022413812496485	0	1	0	0	0.418876267	11.20236866	0.233346649	0.006446348	0.125903446	0.085366443	0.146678578	0.00548784971428572	0.0472773745302198	0.0624629801785714	0.243611938159341	0.641159864472527	0.201447726002747	0.0531332125631868	0.25927605242033	0	0.170241287
142	2502250	2014	Avon School District	0.552763548961539	0.630385356895604	0.475141741027473	0.0022413812496485	0	1	0	0	0.558140874	11.28813301	0.240903615	0.002902496	0.111975986	0.071120475	0.171021725	0.00720633386178862	0.0528889006151762	0.0621087033062331	0.246930771165312	0.630865308897019	0.231631593934959	0.0402012617913279	0.290524345677507	0	0.164864865
143	2502250	2015	Avon School District	0.246386140811534	0.265965865707101	0.226806415915966	0.00112069062482425	0	1	0	0	0.530285748	11.25188457	0.2577266	0.002828801	0.093415806	0.094926538	0.199764104	0.00951979472222222	0.0479263524972222	0.0593929474138889	0.280681646969444	0.602479245897222	0.263089373630556	0.0882593204583333	0.304566711463889	0.005398111	0.151147099
144	2502250	2016	Avon School District	0.451730849468316	0.294084470152542	0.609377228784091	0.00112069062482425	0	1	0	0	0.737543732	11.16509646	0.264048599	0.003373073	0.071821226	0.097227615	0.166190507	0.00897662408516484	0.0484818247692308	0.0681076214807692	0.295103534233516	0.579330386796703	0.21513999671978	0.0800159301675824	0.274444798807692	0.020352782	0.173677069
145	2502310	2009	Barnstable School District	0.480258554477971	0.506315479097551	0.45420162985839	0.000340595829829845	1	0	0	0	NA	NA	NA	NA	NA	NA	NA	0.0170755170916119	0.0171194847097024	0.0589570220258987	0.0448823508442211	0.861965627900657	0.209290289867801	0.0703797682945497	0.286292739034016	0.031944642	0.140436376
146	2502310	2010	Barnstable School District	0.496807610784628	0.536555499630075	0.457059721939181	0.000340595829829845	1	0	0	0	0.830734802	10.99684679	0.369381246	0.07396921	0.062310601	0.066858582	0.155093527	0.0118103555117043	0.0159645408102669	0.0565202849560575	0.0514254574628337	0.864279351907598	0.235255665764682	0.0749360440525667	0.308562429983162	0.038864605	0.135391013
147	2502310	2011	Barnstable School District	0.477656670613351	0.527335374101175	0.427977967125527	0.00204357497898077	1	0	0	0	0.720095733	11.01612624	0.366098065	0.108719389	0.069049593	0.07535871	0.151718858	0.0107477552093411	0.0226535769737281	0.0635321119366139	0.0518558850904921	0.851210675982902	0.265760574103003	0.0590546860246038	0.331653910767306	0.035036709	0.133471333
148	2502310	2012	Barnstable School District	0.414800116454353	0.416157175371117	0.413443057537589	0.00204357497898077	1	0	0	0	0.625365148	11.01314202	0.370172571	0.133074138	0.073660528	0.090716684	0.144343626	0.00889739627943615	0.0308591476737148	0.0627881867545605	0.0594343884664179	0.838020862510365	0.306704124078358	0.0621077812359038	0.376331964733416	0.047625418	0.14493674
149	2502310	2013	Barnstable School District	0.412687287501347	0.437056526468871	0.388318048533822	0.00204357497898077	1	0	0	0	0.584280975	11.02231908	0.362956879	0.105359482	0.08377994	0.099912902	0.148538906	0.00912936936909323	0.0298399250468284	0.0691922733984674	0.0540543598097063	0.837784070116645	0.315624755954874	0.0672655385266071	0.355534433308216	0.059056988	0.147499468
150	2502310	2014	Barnstable School District	0.286012346297976	0.29629540677443	0.275729285821521	0.00348340391472103	1	0	0	0	0.443362225	11.02213804	0.373930982	0.176354744	0.076331556	0.115180945	0.152624909	0.00942188935431034	0.0299662724159483	0.0700952201564655	0.0716617922198276	0.818854812222845	0.303567840807328	0.0570036649840517	0.429486685443534	0.068282049	0.15024698
151	2502310	2015	Barnstable School District	0.369390890109749	0.327063594706941	0.411718185512556	0.00373955062637476	1	0	0	0	0.542367344	11.03466805	0.373656271	0.168860193	0.070067212	0.101181884	0.151764817	0.00735422636104007	0.0234664149620631	0.0956335202387042	0.076144937912191	0.797400917646633	0.392017887436061	0.0443715351803069	0.347228435560955	0.075765492	0.167084644
152	2502310	2016	Barnstable School District	0.349340003337827	0.267247885636364	0.43143212103929	0.00373955062637476	1	0	0	0	0.605314757	11.10733291	0.374884256	0.164710107	0.063697176	0.101204891	0.162005187	0.00546913555419136	0.0214630992612193	0.110508527545724	0.077760556996613	0.784798697229467	0.336162676068586	0.0492738803823031	0.351628156525826	0.084176013	0.157109237
153	2502400	2009	Bedford School District	0.833745415638048	0.869696939985803	0.797793891290294	0.002	0	1	0	0	NA	NA	NA	NA	NA	NA	NA	0.00327756168655387	0.10951478509439	0.0395514340142476	0.0608490291451469	0.78680718862244	0.0480407313348175	0.0240211371460374	0.0773308110311665	0.015702479	0.202892562
154	2502400	2010	Bedford School District	0.821994045437781	0.858363816122855	0.785624274752708	0.002	0	1	0	0	1.785709245	11.51630138	0.626829588	0.059980213	0.062792738	0.010562301	0.115019828	0.00365226540641711	0.121620545523173	0.0396948639919786	0.0663063453484849	0.768725961138146	0.0579322646060606	0.0294117650089127	0.0882926409705882	0.020172911	0.184849732
155	2502400	2011	Bedford School District	0.845423357646333	0.890109205872243	0.800737509420423	0.002	0	1	0	0	1.700885906	11.47290884	0.626694853	0.04260094	0.06633429	0.021651299	0.132591066	0.00470340840834846	0.11272364468784	0.0432483518811252	0.0742505873529946	0.765074008145191	0.0671506341061706	0.0317604366270417	0.100187301250454	0.035249685	0.176668065
156	2502400	2012	Bedford School District	0.74676404337025	0.835363165814126	0.658164920926375	0.002	0	1	0	0	1.690833519	11.53089595	0.618262813	0.059754661	0.063577705	0.036188377	0.12319345	0	0.114423599298605	0.0524412633972093	0.0630050898102326	0.770130033495814	0.0930232570818605	0.0223255814967442	0.107687346586977	0.033974621	0.166189112
157	2502400	2013	Bedford School District	0.862369002457841	1.0000894674796	0.724648537436083	0.002	0	1	0	0	1.834242188	11.57965912	0.634309513	0.02560522	0.066304105	0.03860432	0.104109085	0.000929572594059406	0.129409247648965	0.0543465936372637	0.0675928919252925	0.747721681561656	0.101710169722772	0.0234023403087309	0.122149462882088	0.04017502	0.167859984
158	2502400	2014	Bedford School District	0.845769173383589	0.92252962855896	0.769008718208217	0.0026	0	1	0	0	1.873185659	11.62364683	0.650616063	0.016388196	0.074858575	0.044480802	0.092334538	0.00471273031050228	0.127801196557991	0.0605688094392694	0.0776547087196347	0.729262539063014	0.110502276916895	0.0200913243333333	0.121699758162557	0.05120126	0.176053564
159	2502400	2015	Bedford School District	0.833373005719676	0.884537060733527	0.782208950705825	0.0026	0	1	0	0	1.909216244	11.64616358	0.657465012	0.022689665	0.061525891	0.056890871	0.092272804	0	0.129614493129559	0.0594574926353167	0.063443911756238	0.747484130201535	0.119961616245681	0.0182341648857965	0.111040650019194	0.054321967	0.18001586
160	2502400	2016	Bedford School District	0.858350041285789	0.885984144078673	0.830715938492904	0.0026	0	1	0	0	2.032496756	11.68142625	0.668127044	0.018872444	0.054933044	0.051549824	0.081493991	0.0034856089388523	0.143002658103481	0.0611956463151458	0.0625071684863594	0.729808925972719	0.0690139371599247	0.0273143364797742	0.0954112713800564	0.056321839	0.175478927
161	2502430	2009	Belchertown School District	0.345194298702931	0.4206221825688	0.269766414837061	NA	0	0	0	1	NA	NA	NA	NA	NA	NA	NA	0.00216364604581994	0.0202218912909968	0.0292807936326367	0.0179231152821543	0.930410563271704	0.118185708888264	0.0381932002178457	0.163115034709807	0.013182674	0.16007533
162	2502430	2010	Belchertown School District	0.33847871113532	0.410253485802419	0.266703936468222	NA	0	0	0	1	1.182176556	11.20114276	0.390888112	0.065078041	0.05193486	0.055482563	0.121265871	0.00243559286102236	0.020421160985623	0.0357952136932907	0.0203817335702875	0.920966309898562	0.131683345740415	0.0523400973626198	0.185076281730032	0.009195402	0.166666667
163	2502430	2011	Belchertown School District	0.301580239603341	0.396095671228758	0.207064807977923	NA	0	0	0	1	1.095960237	11.20161984	0.39535949	0.043605099	0.058773585	0.071373906	0.139636535	0.00191148834375	0.0165007095485197	0.0417667813026316	0.0170842032845395	0.922736832766447	0.152398446727796	0.0415960711439145	0.19429617386102	0.004986575	0.158036057
164	2502430	2012	Belchertown School District	0.410701779985695	0.477638502759526	0.343765057211864	NA	0	0	0	1	1.094406696	11.24747132	0.405506977	0.012621094	0.068549411	0.084764973	0.142861644	0.00115834615635452	0.0208069409765886	0.035694973472408	0.01344730440301	0.928892410018395	0.156526443785117	0.0462496548561873	0.203624400530936	0.004765687	0.146544877
165	2502430	2013	Belchertown School District	0.393139651406368	0.433569561180243	0.352709741632493	NA	0	1	0	0	1.011167589	11.1950435	0.382806708	0.000925757	0.070325323	0.089832751	0.150743212	0.00148092753979239	0.0217312605916955	0.0349179397266436	0.0112184532768166	0.93065140416955	0.166289591965398	0.0419534313823529	0.213654907079585	0.00682183	0.143258427
166	2502430	2014	Belchertown School District	0.383093868351836	0.392841180916958	0.373346555786713	NA	0	1	0	0	1.006592862	11.24045037	0.384789652	0.020270079	0.067007964	0.095602737	0.150369863	0.000895968332749562	0.0158220562451839	0.035529656971979	0.00908911753327496	0.938663222158494	0.174836525768827	0.0326039721488616	0.233677498325744	0.006208609	0.14942053
167	2502430	2015	Belchertown School District	0.401316715246571	0.356698957810883	0.445934472682259	NA	0	1	0	0	1.117840385	11.27827957	0.41539837	0.036760785	0.060610365	0.08743244	0.142315901	0	0.0143107817890148	0.0398728661325196	0.00712165241325196	0.938694708830863	0.191469387124673	0.0314667030113339	0.195748418710549	0.006345178	0.161590525
168	2502430	2016	Belchertown School District	0.349820700770741	0.268904221520318	0.430737180021164	NA	0	1	0	0	1.14979766	11.33577843	0.421891627	0.049635886	0.064109439	0.087914011	0.12863126	0	0.0196801661645022	0.0379423941454545	0.0129190003030303	0.929458446562771	0.133334971725541	0.0373543666060606	0.194768735724675	0.006302521	0.170168067
169	2502460	2009	Bellingham School District	0.404171467674426	0.43565513532732	0.372687800021533	0.003	0	0	0	1	NA	NA	NA	NA	NA	NA	NA	0.00247039753304721	0.0290390082025751	0.0247413888034335	0.0177556394128755	0.925993569886695	0.12453623755279	0.0420416493296137	0.165936230370815	0.00935979	0.136278547
170	2502460	2010	Bellingham School District	0.375599928087909	0.374475774772884	0.376724081402934	0.003	0	0	0	1	1.039786086	11.21381867	0.314497148	0.047267781	0.06023235	0.04325764	0.155166266	0.00331999885552654	0.0347274819451697	0.0291019321705831	0.0194204496222802	0.91343012016101	0.13388637102611	0.0429563274934726	0.200059327160139	0.010246679	0.127134725
171	2502460	2011	Bellingham School District	0.366241394084265	0.387502765490112	0.344980022678418	0.004	0	0	0	1	0.999951551	11.30847601	0.313612752	0.081372696	0.066926795	0.053085823	0.143054728	0.00409560162628866	0.036903583685567	0.033072076532646	0.0217671944218213	0.904161544885739	0.154469533646907	0.0509408322568729	0.217863601339347	0.007791196	0.122321776
172	2502460	2012	Bellingham School District	0.370885082010229	0.359385704952255	0.382384459068202	0.004	0	1	0	0	0.990933105	11.31260323	0.323468503	0.071935522	0.0726638	0.060497491	0.14028461	0.00262499804045734	0.0366870069199648	0.0410024660598065	0.0167162228935796	0.902969296567282	0.167536452705365	0.0456933936051011	0.208860657978892	0.007692308	0.143724696
173	2502460	2013	Bellingham School District	0.421139205995215	0.420245447727273	0.422032964263158	0.004	0	1	0	0	1.093469853	11.29258233	0.3044506	0.009822251	0.073846478	0.061102646	0.129455409	0.00224107198573975	0.0340394487156863	0.0327439665240642	0.0131401859188948	0.917835337778966	0.181873780291444	0.0487299897540107	0.218188704118538	0.012210012	0.157916158
174	2502460	2014	Bellingham School District	0.348329412202096	0.347270107196542	0.34938871720765	0.006	0	1	0	0	1.017271556	11.40700446	0.284547033	0.056406562	0.076890558	0.066685913	0.130816251	0.00300466525	0.0375685150681818	0.0314444943772727	0.0164630037563636	0.911519341896364	0.187667739443636	0.0450973092663636	0.251532888329091	0.013727121	0.163893511
175	2502460	2015	Bellingham School District	0.209304537581082	0.200467283572067	0.218141791590096	0.006	0	1	0	0	0.929003026	11.42496978	0.281608007	0.069638002	0.082990664	0.076813042	0.130738361	0.00231601875563571	0.0372513177087466	0.0281612176681695	0.0191896289585212	0.913081813185753	0.210467245029757	0.0487071218954013	0.171772398669071	0.012599748	0.170096598
176	2502460	2016	Bellingham School District	0.215109155671852	0.261942032794776	0.168276278548928	0.006	0	1	0	0	1.050038822	11.45571857	0.287117206	0.078330572	0.073456256	0.069381358	0.115147771	0.000700226192449355	0.0418022299797422	0.0340900930948435	0.0152539904300184	0.908153442652854	0.175820184526704	0.0464561048406998	0.190227942622468	0.010897995	0.186137751
177	2502530	2009	Berkshire Hills School District	0.323153960478246	0.345420714418919	0.300887206537572	0.00728006444236566	0	0	0	1	NA	NA	NA	NA	NA	NA	NA	0	0.00810294961098398	0.0602584332356979	0.0114125932311213	0.920226003297483	0.121506264874142	0.0820455494851259	0.195747559226545	0.015261628	0.15625
178	2502530	2010	Berkshire Hills School District	0.373163375990836	0.326036090560928	0.420290661420744	0.00748300592454007	0	0	0	1	0.594050458	10.86300353	0.379524242	0.094055532	0.058221483	0.072001946	0.200261836	0	0.00958556330113636	0.0596127528598485	0.0158741539791667	0.914927511632576	0.182003414706439	0.0642828049772727	0.254438218219697	0.021060276	0.145243282
179	2502530	2011	Berkshire Hills School District	0.412691513991532	0.343650318564639	0.481732709418426	0.00709730411315147	0	0	0	1	0.482894079	10.86044745	0.394008164	0.144862165	0.06010894	0.080160714	0.203314535	0	0.0135739582613636	0.0563014312537879	0.0181761477083333	0.911948471498106	0.179612405458333	0.0826133585909091	0.267804005282197	0.019245004	0.137675796
180	2502530	2012	Berkshire Hills School District	0.277239879806802	0.225939978657559	0.328539780956044	0.0069567178104914	0	0	0	1	0.509082877	10.90975771	0.395545396	0.131641905	0.070609804	0.087273664	0.186429609	0	0.0131082534981618	0.0578033577555147	0.0186229592316176	0.910465450852941	0.178877079244485	0.0561458164356618	0.262093478854779	0.011949216	0.137415982
181	2502530	2013	Berkshire Hills School District	0.367607491203022	0.300901285455341	0.434313696950704	0.00609814583792245	0	0	0	1	0.548383302	10.88187059	0.411145116	0.10799246	0.07670505	0.087805258	0.179157519	0	0.0111688940571924	0.0654549178041594	0.0185324085285962	0.904843758461005	0.233681951220104	0.0547222038734835	0.276509443818024	0.017634093	0.139603233
182	2502530	2014	Berkshire Hills School District	0.333246477159953	0.247713791454389	0.418779162865517	0.00702284052244539	0	0	0	1	0.710852004	10.94498723	0.407312928	0.109312201	0.063235796	0.092978668	0.15768723	0	0.0176826662903226	0.0813859047758913	0.0159324987266554	0.884998936926995	0.242394444210526	0.0485455047198642	0.30440506426146	0.020216606	0.153068592
183	2502530	2015	Berkshire Hills School District	0.327347761011931	0.164397824100365	0.490297697923497	0.00834708687538876	0	0	0	1	0.866365938	10.97913363	0.432490031	0.087675495	0.068154711	0.080940095	0.135805443	0.00183867172419929	0.0204139068380783	0.0716137581014235	0.0150393681316726	0.891094268891459	0.197536639983986	0.0511346305355872	0.304936707386121	0.021641791	0.164179104
184	2502530	2016	Berkshire Hills School District	0.194590531607771	0.088055378984772	0.301125684230769	0.00991601841302094	0	0	0	1	1.008897546	11.00309221	0.427760471	0.052904413	0.063464952	0.073967241	0.124784729	0.00141133715671642	0.0275022713078358	0.0875904621585821	0.0153619064458955	0.868134043121269	0.172338583389925	0.0510885719216418	0.295813636128731	0.022019742	0.191343964
185	2502550	2009	Berlin School District	0.467372717635067	0.48861535025	0.446130085020134	0.00196276197462973	0	1	0	0	NA	NA	NA	NA	NA	NA	NA	0	0.00830394695302013	0.0305141622147651	0	0.961181870979866	0.0334728026174497	0.0187619699932886	0.0404312416845638	0.0041841	0.192468619
186	2502550	2010	Berlin School District	0.536524259631147	0.684985669737705	0.38806284952459	0.00246057538625528	0	0	0	1	1.525748847	11.37250948	0.345528267	0.006033991	0.064951636	0.006409725	0.08327705	0	0.001350922	0.00270184371900826	0	0.995947246644628	0.0566037750826446	0.036859347214876	0.064988730214876	0.004716981	0.212264151
187	2502550	2011	Berlin School District	0.529186032672023	0.573931940221239	0.484440125122807	0.0022069792221633	0	0	0	1	1.513069114	11.41934263	0.369225698	0.012798908	0.071628947	0.012939506	0.085422057	0	0.0015091232972973	0.0015091232972973	0.0210362645495495	0.975945481423423	0.0398009935945946	0.0403266436126126	0.0432459314234234	0.004975124	0.223880597
188	2502550	2012	Berlin School District	0.528811776193395	0.509098445745763	0.548525106641026	0.00288023598820041	0	1	0	0	1.403165681	11.42023858	0.425970554	0.029030452	0.074506686	0.036676986	0.122731676	0	0.00788177309565217	0.00788177309565217	0.0165774252956522	0.967659046113044	0.0563380258	0.0260941704347826	0.0854219948086957	0	0.225352113
189	2502550	2013	Berlin School District	0.415057246893789	0.391003085146552	0.439111408641026	0.00280793819925387	0	0	0	1	1.510310874	11.46466559	0.432355781	0.057245136	0.074369217	0.023567754	0.097114587	0	0.00769171029508197	0.00384585486065574	0.0158884316311475	0.972574015434426	0.0986547073852459	0.0270712527622951	0.102640528811475	0.004484305	0.278026906
190	2502550	2014	Berlin School District	0.365708659926966	0.335448673910112	0.39596864594382	0.00276069969809949	0	0	0	1	1.593053669	11.41547262	0.449206411	0.049310109	0.053374799	0.036075281	0.102452695	0	0.0111467655483871	0.00371558851612903	0	0.985137672967742	0.0686274560752688	0.030061304344086	0.13567727227957	0.014705882	0.259803922
191	2502550	2015	Berlin School District	0.284617567086021	0.233076403182796	0.336158730989247	0.000308293375954948	0	0	0	1	1.635747174	11.40890943	0.460787876	0.065605227	0.043095486	0.034543373	0.103244138	0	0.01197127	0.0429123926813187	0.00399042285714286	0.941125869791209	0.0967741949010989	0.0215053756043956	0.114116652417582	0.021505376	0.225806452
192	2502550	2016	Berlin School District	0.422540706422222	0.342739674933333	0.502341737911111	0.000576156645296192	0	0	0	1	1.671062345	11.49328009	0.444254503	0.081926323	0.033226742	0.038703002	0.105344416	0.0040780145106383	0.012234043212766	0.0514184402340425	0.0040780145106383	0.928191489606383	0.0869005830212766	0.0324226408297872	0.166020103297872	0.043010753	0.182795699
193	2502640	2009	Beverly School District	0.360707788078351	0.372846932311661	0.348568643845041	NA	0	1	0	0	NA	NA	NA	NA	NA	NA	NA	0.000357675632970451	0.0193429405826853	0.0681764128242613	0.0178942130673924	0.89422875959409	0.188584667897875	0.0416889048875065	0.247251029653188	0.006873667	0.235837876
194	2502640	2010	Beverly School District	0.385431101012016	0.394947721758098	0.375914480265935	NA	0	1	0	0	0.894882847	11.06172167	0.403116608	0.107960785	0.054946508	0.065730973	0.15324551	0.000180969656560376	0.0206007473674856	0.0711426311568217	0.0213000119294302	0.886775639198118	0.210292553162049	0.0380390482582331	0.266719601546785	0.00679316	0.219255095
195	2502640	2011	Beverly School District	0.399011592831309	0.397857610949921	0.400165574712698	NA	0	1	0	0	0.816821348	11.09958596	0.420610549	0.128283073	0.06418501	0.075466161	0.15666166	0.000525486150814503	0.0191064671008933	0.0782530628922753	0.0214518059259065	0.880663183683657	0.213465846304782	0.0290530417735155	0.278609080882291	0.009880028	0.228887321
196	2502640	2012	Beverly School District	0.452192143430598	0.470473800053911	0.433910486807286	NA	0	1	0	0	0.763590397	11.12198242	0.416181657	0.129526369	0.067401798	0.090139015	0.156613355	0.000892553489227536	0.0184232187745665	0.0861706633736206	0.026598402473463	0.8679151690536	0.235140286273253	0.0335697943941146	0.291409736449816	0.012581547	0.212721342
197	2502640	2013	Beverly School District	0.502382574780051	0.560454283276474	0.444310866283629	NA	0	1	0	0	0.819982902	11.17738102	0.432175074	0.099063134	0.074704442	0.094208423	0.160040087	0	0.0222721588011364	0.0971313767732438	0.0276021884359504	0.852994286377066	0.231056615777376	0.0502811294504132	0.287820607428719	0.014302191	0.205767013
198	2502640	2014	Beverly School District	0.533284352132142	0.507301227176761	0.559267477087523	NA	0	1	0	0	0.797387746	11.24884468	0.452266943	0.126759055	0.070204637	0.101709819	0.176042359	0	0.0234443427679216	0.101530992009799	0.0256928708421867	0.849331797354306	0.232215614313048	0.0294477214559051	0.287211887894791	0.020208901	0.198455949
199	2502640	2015	Beverly School District	0.380585241542926	0.366592516360105	0.394577966725747	NA	0	1	0	0	0.812107605	11.23236708	0.456259358	0.117149441	0.066746256	0.104221811	0.179561167	0.000273377466666667	0.0222591656413437	0.107265317485271	0.0286502923436693	0.841551849264599	0.27012712835814	0.0231037582568475	0.282503908113695	0.021555556	0.201111111
200	2502640	2016	Beverly School District	0.4555756417137	0.421851927866362	0.489299355561038	NA	0	1	0	0	0.960187715	11.25533336	0.472630302	0.101941453	0.057306929	0.105939274	0.162498176	0.000257860555061728	0.0233882202562963	0.116563844270617	0.0288030748261728	0.830987011897778	0.219023143199012	0.0296435279239506	0.274386282028148	0.030735931	0.213203463
201	2502670	2009	Billerica School District	0.360056080784907	0.432049682495309	0.288062479074506	0.00194083513934965	0	1	0	0	NA	NA	NA	NA	NA	NA	NA	0.00102301975387097	0.0275862963941935	0.0124354240703226	0.0144768999216129	0.94447836607129	0.0242774426145161	0.0184512273480645	0.0451641719270968	0.011639344	0.194590164
202	2502670	2010	Billerica School District	0.380628691221285	0.415267784806871	0.345989597635698	0.002	0	1	0	0	1.222643093	11.32933762	0.295359606	0.032965418	0.060109732	0.028608326	0.127617132	0.000844760593760483	0.0329185815317008	0.0154537850248239	0.0133535967416974	0.937429284215699	0.018500445438108	0.0176273189496813	0.0342039064330762	0.011616162	0.184511785
203	2502670	2011	Billerica School District	0.366825671857406	0.379285945716509	0.354365397998303	0.00171774945819511	0	1	0	0	1.135270866	11.36737865	0.296468501	0.087351089	0.066690999	0.029788713	0.116009406	0.000489992061362104	0.0374216772862441	0.020575620986851	0.0171168416874579	0.924395869399865	0.0878214151807148	0.0401435171082266	0.147159797892448	0.009668508	0.207009669
204	2502670	2012	Billerica School District	0.354479519020128	0.35993987189899	0.349019166141266	0.00171774945819511	0	1	0	0	0.960254934	11.40245206	0.291569596	0.129907607	0.077566003	0.044928489	0.119775987	0.000774703589565217	0.042650097312	0.0303420628452174	0.0233429877690435	0.90289014219687	0.112494686651826	0.0355185725801739	0.183247642252522	0.006643357	0.205769231
205	2502670	2013	Billerica School District	0.359466823908806	0.37816559590546	0.340768051912152	0.00171774945819511	0	1	0	0	1.09975496	11.40360163	0.30555074	0.068332838	0.079989029	0.038529061	0.121677202	0.000604856859489051	0.0455399441354015	0.0350595824116788	0.0228041145693431	0.895991509135036	0.15274256035146	0.0467382550467153	0.186569924081752	0.008343914	0.197533104
206	2502670	2014	Billerica School District	0.371677889871821	0.352964783059816	0.390390996683826	0.002	0	1	0	0	1.176844501	11.48193957	0.321676394	0.096995356	0.067932668	0.038294259	0.122456429	0.000299525504015296	0.0513395866768642	0.038846537673805	0.0216592481858509	0.887855100976291	0.129163293962524	0.0398440183659656	0.218089015226769	0.008953553	0.186345831
207	2502670	2015	Billerica School District	0.314983930711569	0.329172526708967	0.300795334714171	0.00194083513934965	0	1	0	0	1.198676974	11.50756969	0.318179698	0.094924894	0.063882249	0.037656232	0.129607213	6.96873537117904e-05	0.0564127221655419	0.0396108228896387	0.0160164459261612	0.887890329910282	0.196251163307265	0.0357353706832076	0.165215876429536	0.009525661	0.183320373
208	2502670	2016	Billerica School District	0.371049579263368	0.371381354710602	0.370717803816134	0.00194083513934965	0	1	0	0	1.291343363	11.56136607	0.330218384	0.069205737	0.059655205	0.042992976	0.133628412	0.00125198588585406	0.0666500433236853	0.0404138103473298	0.0287736511496127	0.862910504242968	0.153570678241337	0.0330273651883408	0.168914779445577	0.009327247	0.168485811
209	2502715	2009	Blackstone-Millville School District	0.367399190740457	0.454289439053045	0.28050894242787	0.001	0	1	0	0	NA	NA	NA	NA	NA	NA	NA	0.00205019208308605	0.0112781294094955	0.0313389502937685	0.0103786607616222	0.944954069364985	0.12083563463996	0.0537991722126607	0.186553991405539	0.004662005	0.164102564
210	2502715	2010	Blackstone-Millville School District	0.317012889802054	0.371292551002058	0.262733228602051	0.001	0	1	0	0	0.975805971	11.13750584	0.234505315	0.034715722	0.056860528	0.053015858	0.129229829	0.00365748678738555	0.0104894401922686	0.0293490324933876	0.0125745765442523	0.943929476231943	0.143089845309257	0.0614585390559512	0.211864513896236	0.004844961	0.167151163
211	2502715	2011	Blackstone-Millville School District	0.42465109137619	0.535158648618337	0.314143534134043	0	0	1	0	0	0.866656848	11.18122274	0.243084985	0.062635073	0.06826938	0.055157991	0.138202902	0.00135634339620653	0.0120282017502634	0.0216111360200211	0.0108007339567966	0.954203590471022	0.194798792777661	0.0435907330052687	0.243623656625922	0.008445107	0.164431197
212	2502715	2012	Blackstone-Millville School District	0.44545821934762	0.56980444882879	0.32111198986645	0	0	1	0	0	0.673963118	11.20500027	0.259345883	0.07003912	0.085669615	0.06930849	0.166411138	0.00209464005229456	0.00719496456563501	0.026133206303095	0.0143681825613661	0.950209012017076	0.203827297402348	0.0392380972977588	0.222474645244397	0.007186858	0.169917864
213	2502715	2013	Blackstone-Millville School District	0.359087388199444	0.447321659104444	0.270853117294444	0	0	1	0	0	0.726902167	11.24223014	0.270380745	0.05053359	0.091577435	0.075575537	0.158275382	0.00175078047409041	0.0069070762061742	0.0328061593461963	0.0102454117265711	0.94829055069129	0.20986688123043	0.0252638269338479	0.239234985174201	0.009564293	0.154091392
214	2502715	2014	Blackstone-Millville School District	0.325046598281513	0.350102481468326	0.299990715094701	0	0	1	0	0	0.748273717	11.24917462	0.272749511	0.086689926	0.086034236	0.063119467	0.151857015	0.00144911884251968	0.00814928922497188	0.0445294021113611	0.0101763548515186	0.935695828244094	0.228312630688414	0.031085876568054	0.267059572544432	0.014642082	0.154555315
215	2502715	2015	Blackstone-Millville School District	0.367720636781762	0.372334813567059	0.363106459996466	0	0	1	0	0	0.721689966	11.2499725	0.270912493	0.081372874	0.072330043	0.085681973	0.167518244	0.000289296	0.00851782282588235	0.0585517427517647	0.00875576037764706	0.92388535890353	0.254024947645882	0.0459446216082353	0.196133070658824	0.021971831	0.161690141
216	2502715	2016	Blackstone-Millville School District	0.375568598491579	0.35358611661754	0.397551080365617	0	0	1	0	0	0.907730299	11.31043868	0.28574634	0.061001032	0.067466434	0.082266028	0.145561667	0.00126570582195122	0.0110507703353659	0.0560057669097561	0.0112210618426829	0.920456695495122	0.203527355442683	0.0272605070536585	0.212182733090244	0.033579966	0.175298805
217	2502820	2009	Bourne School District	0.294320967207686	0.316073170476871	0.2725687639385	0.00512694755637474	0	1	0	0	NA	NA	NA	NA	NA	NA	NA	0.000993790103505843	0.00705603191736227	0.0295118262863105	0.0146992614106845	0.947739095797162	0.172318600827212	0.0592859755626043	0.259512344399833	0	0.164142448
218	2502820	2010	Bourne School District	0.366805329813475	0.418853592794351	0.314757066832599	0.00512694755637474	0	1	0	0	0.911902748	10.98265773	0.359592422	0.096752827	0.061275968	0.037827272	0.136103982	0	0.010644136790636	0.0311798507897527	0.0115809683639576	0.946595046856007	0.173978472803887	0.039589242914311	0.248359993022968	0.000421585	0.158937605
219	2502820	2011	Bourne School District	0.369629945829422	0.418428661426895	0.320831230231949	0.00446168245831293	0	1	0	0	0.885078451	11.01728273	0.360408189	0.0851139	0.069980194	0.046121921	0.136447595	0.00171632289473684	0.0132613328367529	0.0251520673363069	0.00819841261106155	0.951671876232828	0.196802989684211	0.0464948166690455	0.279561180718109	0.00086881	0.153344917
220	2502820	2012	Bourne School District	0.381488887599531	0.458383868664804	0.304593906534259	0.00433142297612533	0	1	0	0	0.68852305	11.01847823	0.350183375	0.134317054	0.070899892	0.071573054	0.141374526	0.00234629252125693	0.014147685194085	0.0306077666367837	0.00734489873197782	0.945553361748614	0.214034965170055	0.059592448512939	0.297209031591497	0.00045977	0.15862069
221	2502820	2013	Bourne School District	0.346641282340737	0.402671046555764	0.290611518125709	0.0056273939463756	0	1	0	0	0.700243308	11.05073354	0.331852514	0.126068758	0.070795453	0.06425862	0.148325397	0.00268424360359508	0.0140665538060549	0.0281860876442763	0.00921403337086093	0.945849076862819	0.198656508085147	0.0724697722554399	0.278353318641438	0	0.143467933
222	2502820	2014	Bourne School District	0.267242072096478	0.231986142357934	0.302498001835023	0.0056273939463756	0	1	0	0	0.61357612	11.09136445	0.338188402	0.171449858	0.075530653	0.068971887	0.147028057	0.00351667805586081	0.0177013016684982	0.0311798457948718	0.00962922436080586	0.93797295946337	0.192520183545788	0.0614347239175824	0.306585681516484	0.000488759	0.134408602
223	2502820	2015	Bourne School District	0.205981319001716	0.159868877183508	0.252093760819923	0.0056273939463756	0	1	0	0	0.835329646	11.17895056	0.331018674	0.140672869	0.055994761	0.061414387	0.152452275	0.00622819318448439	0.0185495281106906	0.0344551846698202	0.0158224685742668	0.924944636806055	0.238337418818354	0.0529290708694418	0.251437581954588	0.00496771	0.17088922
224	2502820	2016	Bourne School District	0.176981496873583	0.135939533366667	0.218023460380499	0.00271322955965786	0	1	0	0	0.899965485	11.20581035	0.349480923	0.154635062	0.046304176	0.061505658	0.150937777	0.00495411571696253	0.0275517766804734	0.0259837907869822	0.0135420891854043	0.927968207976331	0.216035424407298	0.0542499992524655	0.251173145522682	0.005151984	0.167439464
225	2502880	2009	Boxford School District	0.77234430190453	0.800341529152985	0.744347074656075	0.00207857142857143	0	0	0	1	NA	NA	NA	NA	NA	NA	NA	0	0.0018796992481203	0.00939849636090226	0.00751879719736842	0.981203007676692	0.013133209	0.005628518	0.0187006365883459	0.004259851	0.149094782
226	2502880	2010	Boxford School District	0.763657834490602	0.843384507148496	0.683931161832707	0.00331785714285714	0	0	0	1	2.07707223	11.72091058	0.613614726	0.03293855	0.062193322	0.018746757	0.068996189	0	0.00275517516760829	0.0120320041864407	0.00695762165536723	0.978255190907721	0.0112781952711864	0.0131578945423729	0.0264379082617702	0.00436205	0.157033806
227	2502880	2011	Boxford School District	0.778209179216957	0.822045867994071	0.734372490439842	0.00331785714285714	0	0	0	1	1.956962438	11.72353617	0.586565242	0.026499583	0.076663692	0.013539152	0.073366973	0	0.00390348324550898	0.0165676703792415	0.00294974552694611	0.976579123532934	0.0139720564650699	0.0119760484730539	0.0240670172355289	0.005767013	0.167243368
228	2502880	2012	Boxford School District	0.852540504320513	0.919592277557692	0.785488731083333	0.00365446428571429	0	0	0	1	1.992932445	11.70992901	0.613021184	0.031857833	0.075830558	0.021138685	0.062139743	0	0.00969614732905983	0.0246764878846154	0.00321666555128205	0.96241070675641	0.021367522965812	0.006410256	0.0341241029529915	0.006075334	0.182260024
229	2502880	2013	Boxford School District	0.854857447836293	0.882183019592672	0.827531876079914	0.00289910714285714	0	0	0	1	1.978771916	11.70883304	0.592746351	0.002116598	0.085403888	0.024195489	0.043573765	0	0.019623412325431	0.0217029640344828	0.00163528422413793	0.957038336976293	0.0172413794913793	0.00646551723491379	0.0256016702887931	0.005141388	0.164524422
230	2502880	2014	Boxford School District	0.899235599306988	0.905568909812227	0.892902288801749	0.00302857142857143	0	0	0	1	1.776810722	11.72010831	0.582202363	0.075233046	0.088506579	0.020293804	0.069519876	0	0.0196506550502183	0.0267467242729258	0.00491266381877729	0.948689939805677	0.0174291930065502	0.0108932457554585	0.0314418046550218	0.00669344	0.170013387
231	2502880	2015	Boxford School District	0.864281755359094	0.960425044565749	0.768138466152439	0.00302857142857143	0	0	0	1	1.907008491	11.7672525	0.601144484	0.088214858	0.075578704	0.021010891	0.064976803	0	0.0340136059955654	0.0204081630088692	0.006802721	0.938775529802661	0.0177383584722838	0.00886917921951219	0.0411427227095344	0.008032129	0.180722892
232	2502880	2016	Boxford School District	0.879232761991764	0.945663389915294	0.812802134068235	0.00399285714285714	0	0	0	1	2.114081439	11.86397566	0.610985541	0.070223193	0.065909273	0.011447549	0.056857006	0	0.0371589530990566	0.013862495259434	0.00261300389858491	0.94636553615566	0.009025568	0.0282170372382075	0.0517800764599057	0.008108108	0.17972973
233	2502910	2009	Boylston School District	0.506568849431578	0.461609042779412	0.551528656083744	0.008	0	1	0	0	NA	NA	NA	NA	NA	NA	NA	0.00212551137254902	0.0255061364607843	0.0148785801568627	0.00850204576960784	0.94898771770098	0.0263157892352941	0.012040110504902	0.0438160824705882	0.023684211	0.121052632
234	2502910	2010	Boylston School District	0.626821135964904	0.632153926820896	0.621488345108911	0.008	0	1	0	0	1.7474818	11.32457556	0.447851155	0.003294642	0.032439367	0.027937493	0.093325529	0.00824175877114428	0.0439560462288557	0.0164835175273632	0.01923077	0.912087910079602	0.0212201587263682	0.0195339054726368	0.029739414761194	0.026525199	0.106100796
235	2502910	2011	Boylston School District	0.654722427672304	0.673818209247312	0.635626646097297	0.008	0	1	0	0	1.675269851	11.38996174	0.469851442	0.014734998	0.045269576	0.038950803	0.103631403	0.0045161287311828	0.0294623657419355	0.0320430107150538	0.0113978495537634	0.922580636763441	0.00837988872580645	0.0156116957150538	0.0108602151182796	0.030726257	0.142458101
236	2502910	2012	Boylston School District	0.67759560435	0.695281814275	0.659909394425	0.002	0	1	0	0	1.661354881	11.41687617	0.482610149	0.022982296	0.043669622	0.045948682	0.114186817	0.00416149818905473	0.041614980960199	0.0245154910646766	0.0132981209253731	0.916409924447761	0.00259067374626866	0.005181347	0.00995024875621891	0.023316062	0.14507772
237	2502910	2013	Boylston School District	0.697298080505611	0.796855956632076	0.597740204379147	0.002	0	1	0	0	1.766741009	11.47449349	0.534028008	0.005276774	0.055402257	0.042382527	0.102785623	0	0.0273088250236967	0.0268220825260663	0.0173434096492891	0.928525680459716	0.0487487808009479	0.0170329920236967	0.113080568691943	0.015831135	0.150395778
238	2502910	2014	Boylston School District	0.581517701337324	0.533348831820988	0.629686570853659	0.00265	0	1	0	0	1.698631672	11.5443298	0.514035333	0.031176487	0.053252595	0.04778468	0.118542197	0	0.0473228315568862	0.0296494395449102	0.0214522408323353	0.901575487994012	0.0730158750359281	0.00952381	0.109470687245509	0.012698413	0.13968254
239	2502910	2015	Boylston School District	0.548114171210587	0.441853015493902	0.654375326927273	0.0033	0	1	0	0	1.779119536	11.55114978	0.513691798	0.023419478	0.04896259	0.035544538	0.115331914	0	0.0299401196526946	0.029940119760479	0.023952096	0.91616766457485	0.0606060613652695	0.0134680133173653	0.115174160712575	0.016835017	0.127946128
240	2502910	2016	Boylston School District	0.677117563324243	0.634692684830303	0.719542441818182	0.0033	0	1	0	0	1.841396662	11.47292679	0.514673679	0.013822825	0.03422356	0.021458764	0.122314893	0.00107789312121212	0.0332723213575758	0.0235712832909091	0.0235712832909091	0.918507200345455	0.0332838643575758	0.0112504316424242	0.102879368466667	0.02640264	0.099009901
241	2502940	2009	Braintree School District	0.609073824888259	0.664185265658661	0.553962384117856	0.005	0	1	0	0	NA	NA	NA	NA	NA	NA	NA	0.0018444595578577	0.0784498540254105	0.0372346324237686	0.0369639356231431	0.845507123014855	0.0960411471806099	0.032263914612588	0.153120227135262	0.01887145	0.21935725
242	2502940	2010	Braintree School District	0.692074813188882	0.755348095285602	0.628801531092162	0.005	0	1	0	0	0.91165306	11.26181713	0.362388324	0.069788268	0.070876557	0.057765059	0.180566904	0.000927377464761159	0.0897366623931088	0.0416041034079875	0.0362326340039154	0.831499223733751	0.105276573792091	0.0328478120434612	0.173331614523493	0.020643481	0.214245862
243	2502940	2011	Braintree School District	0.771841333714805	0.78268129689518	0.76100137053443	0.005	0	1	0	0	0.923471203	11.3121315	0.354395309	0.064754922	0.077211019	0.059032027	0.174995664	0.000632880073031571	0.0962024348139977	0.0415447373115253	0.0402559168398631	0.821364031630658	0.12337554606124	0.0350433855857741	0.184112717991632	0.021218218	0.210535943
244	2502940	2012	Braintree School District	0.779618893924687	0.819984421832015	0.739253366017358	0.005	0	1	0	0	0.92961963	11.34709664	0.351128758	0.071416515	0.076157499	0.071142406	0.164568583	0.000892399259217457	0.0969323108777276	0.0381804621711813	0.0427099936425884	0.821284828734763	0.133930977709932	0.0313297675756208	0.18208927420015	0.020993063	0.208470245
245	2502940	2013	Braintree School District	0.76205318825323	0.802476633522432	0.721629742984027	0.005	0	1	0	0	0.895789666	11.32731911	0.362341073	0.082192456	0.076383683	0.070861571	0.171489576	0.00106695596443127	0.108440994917747	0.0404938978077066	0.04528446536495	0.804713679885884	0.146024663864765	0.0280186651952575	0.190026199687292	0.026311047	0.209947738
246	2502940	2014	Braintree School District	0.739040233252793	0.7241423528278	0.753938113677786	0	0	1	0	0	0.882663514	11.41122463	0.368564645	0.084133354	0.084345709	0.082590632	0.16821136	0.00134953896315213	0.111843220453119	0.0408231833819774	0.047731163793506	0.798252892181321	0.179374058612915	0.0346824005206129	0.196287881362277	0.030281565	0.212325128
247	2502940	2015	Braintree School District	0.747754730895275	0.721097829667789	0.774411632122761	0.008	0	1	0	0	0.947465463	11.38258586	0.384118989	0.087366967	0.069293218	0.082358652	0.172481954	0.00131085434034699	0.123080325259874	0.0426036088039867	0.0462950430911776	0.786710166744186	0.201795885059432	0.0362501970310077	0.189484497766334	0.038515652	0.221421034
248	2502940	2016	Braintree School District	0.749817285314272	0.708978958061661	0.790655612566884	0.008	0	1	0	0	0.960614344	11.40504491	0.39998947	0.078801357	0.069625771	0.084058199	0.183436461	0.00157182646514122	0.143915370744726	0.0430964872824455	0.041282719944941	0.77013359986271	0.146046827043976	0.0479836414569181	0.189794472756525	0.038778312	0.212594372
249	2502970	2009	Brewster School District	0.81166750412	0.867427614944	0.755907393296	0	0	1	0	0	NA	NA	NA	NA	NA	NA	NA	0	0.012145749	0.0242914978582996	0.0283400811336032	0.935222672008097	0.0850202447732794	0.0526315754736842	0.156036205890688	0.01183432	0.130177515
250	2502970	2010	Brewster School District	0.897181291152557	0.865614402637097	0.928748179668016	0	0	1	0	0	0.886495304	10.93117664	0.46270543	0.160429112	0.056196144	0.038237892	0.134695842	0	0.0119521910119522	0.0398406374820717	0.0278884458087649	0.920318725394422	0.123505975936255	0.0478087669721116	0.192892861749004	0.017892644	0.13916501
251	2502970	2011	Brewster School District	0.88650926130959	0.938746016730291	0.834272505888889	0	0	1	0	0	0.586597373	10.96327774	0.466943558	0.262913274	0.07285384	0.047606614	0.130113991	0	0.0161290321693548	0.0282258063629032	0.044354838641129	0.911290322826613	0.145161282403226	0.0524193519758065	0.230798350274194	0.014256619	0.144602851
252	2502970	2012	Brewster School District	0.732831722428463	0.79216049325523	0.673502951601695	0.003	0	1	0	0	0.561553404	11.05585002	0.42491995	0.263916189	0.079659797	0.05785619	0.119181111	0	0.017241379	0.012931035	0.0344827576949153	0.935344792983051	0.207627118915254	0.0381355926271186	0.238812761830508	0.02016129	0.133064516
253	2502970	2013	Brewster School District	0.700880578315421	0.790859731018692	0.61090142561215	0.003	0	1	0	0	0.893433377	11.02152645	0.458726506	0.102640995	0.077692617	0.058846424	0.138581439	0	0.024928775037037	0.0240384615925926	0.0548433052037037	0.896189442407407	0.222222221759259	0.0462962950185185	0.247365917731481	0.025586354	0.147121535
254	2502970	2014	Brewster School District	0.554296517167572	0.548218212944445	0.560374821390698	0.003	0	1	0	0	1.242888673	11.12722354	0.493372232	0.071944771	0.058195973	0.061772918	0.113188256	0	0.0203350261116071	0.0292635974642857	0.0540629090982143	0.896338496732143	0.227678560080357	0.0357142876473214	0.286653244165179	0.018867925	0.167714885
255	2502970	2015	Brewster School District	0.484558344300563	0.497834080444444	0.471282608156682	0.003	0	1	0	0	1.202811915	11.1367368	0.498028727	0.079649021	0.054899918	0.064103825	0.131179271	0	0.018137928271028	0.0463746274485981	0.0603933188130841	0.875094119934579	0.228971959037383	0.018691588364486	0.280620679009346	0.022869023	0.164241164
256	2502970	2016	Brewster School District	0.422346187453947	0.370070580375	0.474621794532895	0.003	0	1	0	0	1.183323198	11.16161841	0.505570621	0.117089821	0.055728531	0.053281871	0.127204174	0	0.0136986303452915	0.041095890690583	0.031963472	0.913241980560538	0.171429860309417	0.0282650126547085	0.261918810475336	0.028397566	0.160243408
257	2503030	2009	Bridgewater-Raynham School District	0.410954773540063	0.390126388257873	0.431783158822253	0.00224286069034101	0	1	0	0	NA	NA	NA	NA	NA	NA	NA	0.00121576660959613	0.0084918626102865	0.0187504941660338	0.0287594059399379	0.942782469640318	0.0775324828539869	0.0305683168011736	0.112315742415257	0	0.15469896
258	2503030	2010	Bridgewater-Raynham School District	0.359257829235797	0.353921897849076	0.364593760622517	0.00224286069034101	0	1	0	0	1.088264965	11.27304694	0.321903244	0.046526241	0.061576657	0.039119631	0.154169474	0.000709535402151284	0.0124901258445524	0.0234768073233865	0.026862778926093	0.936460750499653	0.109423311157876	0.0505890619712006	0.162365569164122	0.001550655	0.150585803
259	2503030	2011	Bridgewater-Raynham School District	0.414817786636963	0.4004176917128	0.429217881561125	0.00224286069034101	0	1	0	0	0.992275582	11.34772438	0.321865774	0.053050922	0.074889244	0.057614158	0.156648813	0.00111428813694722	0.0153146574621969	0.023172135171184	0.0260071426672611	0.934391777889444	0.134283313472896	0.0408487794457917	0.181570515062411	0.001226564	0.146661994
260	2503030	2012	Bridgewater-Raynham School District	0.461865256719281	0.502672139541682	0.421058373896881	0.00610307921529255	0	1	0	0	0.821026008	11.36384892	0.334483615	0.085213811	0.083128916	0.083502915	0.164009501	0.00101358840834846	0.0150285909245009	0.020021557769147	0.0256259699676951	0.938310288792015	0.141503114780399	0.0388885392863884	0.183370155883122	0.011159107	0.157487401
261	2503030	2013	Bridgewater-Raynham School District	0.513599976107721	0.541853403095757	0.485346549119684	0.00610307921529255	0	1	0	0	0.837197872	11.36064756	0.342287605	0.070187198	0.087988596	0.091458212	0.152937689	0.000481052309711286	0.0124355554821897	0.0226703656467942	0.0298506435076865	0.934562371245219	0.143235702145482	0.0469415365943007	0.187742330222347	0.013600441	0.152361698
262	2503030	2014	Bridgewater-Raynham School District	0.552385213193669	0.614718250127978	0.490052176259359	0.00610307921529255	0	1	0	0	0.888751147	11.37949892	0.339274589	0.096200053	0.079864479	0.087463701	0.137588253	0	0.0135348872356979	0.0280150869832189	0.0281544751331045	0.930295541315408	0.155123022290618	0.0466744197822273	0.188525763422578	0.014259259	0.153888889
263	2503030	2015	Bridgewater-Raynham School District	0.54766016758704	0.579957999642039	0.515362335532041	0.00304782716662604	0	1	0	0	0.921369753	11.3758532	0.337306629	0.104041534	0.075377283	0.07983676	0.133881505	0	0.0128109092426499	0.0244430539298314	0.0290252291187769	0.933720797018032	0.173283906415523	0.0472649588126225	0.153108275911015	0.01754386	0.145821543
264	2503030	2016	Bridgewater-Raynham School District	0.617963786019565	0.608825728768956	0.627101843270174	0.00436707226222905	0	1	0	0	1.009125606	11.40575993	0.344735317	0.100664607	0.070282568	0.073567882	0.130496335	0	0.0132323691473726	0.0246776240754642	0.0292405973990518	0.932849418420782	0.123069904146582	0.042599597917819	0.167367589239431	0.010295769	0.149943841
265	2503060	2009	Brimfield School District	0.616009056332447	0.689787987739362	0.542230124925532	0.00421010101010101	0	0	0	1	NA	NA	NA	NA	NA	NA	NA	0	0.00439404203314917	0.0165099674861878	0.00219702139226519	0.976898930961326	0.0545976992209945	0.0172413789723757	0.106149574276243	0	0.135057471
266	2503060	2010	Brimfield School District	0.734482229340426	0.886647279744681	0.58231717893617	0.00359393939393939	0	0	0	1	0.776719756	11.16854739	0.322310845	0.035777464	0.083476287	0.081963571	0.141033345	0	0.0112645470164835	0.0177477388791209	0	0.970987739208791	0.0697674474945055	0.0523255816043956	0.142700156884615	0	0.122093023
267	2503060	2011	Brimfield School District	0.91843414105083	1.12552005170166	0.7113482304	0.00359393939393939	0	0	0	1	0.770729521	11.20885734	0.328933156	0.065407871	0.081035019	0.093361278	0.144313168	0	0.0075395827826087	0.015393314673913	0.00603166620652174	0.971035418402174	0.106017189195652	0.0401146129619565	0.176762830146739	0	0.108882521
268	2503060	2012	Brimfield School District	0.889151518242231	1.07044092309524	0.707862113389222	0.00719191919191919	0	0	0	1	0.779127268	11.22911254	0.388858047	0.091311286	0.086353188	0.092628497	0.153262271	0	0.00882128718343195	0.0199295750414201	0.00882128718343195	0.962427850349112	0.146341457491124	0.027439024408284	0.196297662739645	0	0.12195122
269	2503060	2013	Brimfield School District	0.732650503650504	0.9024130344625	0.562887972838509	0.00595959595959596	0	0	0	1	0.930647041	11.22407287	0.408492213	0.074693556	0.074935652	0.113286851	0.136312161	0	0.00606060615151515	0.012121212	0.00606060615151515	0.975757575909091	0.121951220581818	0.0121951209454545	0.16881643190303	0	0.12804878
270	2503060	2014	Brimfield School District	0.773551234347628	0.920644982797297	0.626457485897959	0.00595959595959596	0	0	0	1	1.155320034	11.28989222	0.40355486	0.00301491	0.073733145	0.108918469	0.110750401	0	0.0066666666	0	0.0066666666	0.98666666658	0.169381119966667	0.01628664548	0.251308446066667	0	0.107491857
271	2503060	2015	Brimfield School District	0.713409302208904	0.872814529979452	0.554004074438356	0.00381464646464646	0	0	0	1	1.360054259	11.40451272	0.401325563	0.003564587	0.058957387	0.090964255	0.109047251	0	0.0134228189731544	0.00671140949664429	0.00671140948993289	0.973154362275168	0.192439864154362	0.010309278295302	0.205823668201342	0	0.12371134
272	2503060	2016	Brimfield School District	0.684659896665518	0.833654861234483	0.535664932096552	0.00418434343434343	0	0	0	1	1.216091905	11.32154562	0.365056277	0.004387061	0.064296093	0.088265246	0.114345408	0	0.0212765956808511	0	0.00709219865957447	0.971631205865248	0.154622348524823	0.0248967375531915	0.186613491702128	NA	0.121527778
273	2503090	2009	Brockton School District	-0.105353259136753	-0.051074088114402	-0.159632430159104	0.005	0	1	0	0	NA	NA	NA	NA	NA	NA	NA	0.00692717011308331	0.0267647738216433	0.146555123290724	0.497806352216003	0.321946580984684	0.587186442139851	0.124927975961065	0.740611974775837	0.122061129	0.143416928
274	2503090	2010	Brockton School District	-0.127675291280704	-0.089774692444679	-0.16557589011673	0.005	0	1	0	0	-0.746746706	10.77712227	0.175546264	0.160902729	0.12541458	0.15960642	0.327251403	0.005251425725858	0.026915068786022	0.153179276016951	0.518424004406975	0.296230221028762	0.619196626203696	0.117025424707934	0.740021794264277	0.152312754	0.142055351
275	2503090	2011	Brockton School District	-0.165138639031054	-0.150524131881384	-0.179753146180725	0.005	0	1	0	0	-0.924421615	10.79657905	0.182124996	0.195078327	0.136254256	0.177608514	0.336590462	0.00466424324631349	0.0275697253913162	0.151195793668214	0.533598307253277	0.282971925791371	0.646162170692245	0.094267361564036	0.740317007444702	0.17330048	0.136593379
276	2503090	2012	Brockton School District	-0.180197185854756	-0.153461529918933	-0.206932841790579	0.002	0	1	0	0	-1.125555852	10.8090163	0.179241906	0.222848511	0.140258992	0.21755974	0.344214643	0.00416897576466667	0.0265520162893333	0.153565365395067	0.544742006167333	0.270971631962667	0.631257816655067	0.0887908281749333	0.7671154382708	0.189766118	0.129439426
277	2503090	2013	Brockton School District	-0.175621074467582	-0.085624001566729	-0.265618147368435	0.002	0	1	0	0	-1.142277024	10.82007027	0.180251681	0.202979161	0.150479606	0.230400084	0.33211975	0.00446730503796308	0.0265010156428852	0.15333235416887	0.555530721003796	0.260168598693154	0.69877074024964	0.0892437940302395	0.802214473732949	0.189213619	0.133293161
278	2503090	2014	Brockton School District	-0.19506063060355	-0.173958628344846	-0.216162632862254	0.002	0	1	0	0	-1.251956542	10.83024373	0.181494279	0.24551505	0.135980241	0.25868376	0.345231246	0.00422085156857472	0.0269031062141119	0.155667013584582	0.564969862091817	0.248239167322448	0.723805074138558	0.0901788493898066	0.832572792024203	0.193463053	0.133678208
279	2503090	2015	Brockton School District	-0.164936020012264	-0.190743730456723	-0.139128309567806	0.001	0	1	0	0	-1.253874504	10.80956192	0.177324573	0.259454278	0.120637712	0.267615762	0.346854153	0.00399243292602328	0.0248355945931906	0.160842003326574	0.570701204667543	0.239628765839404	0.761135155012267	0.0746060125710352	0.555805655480661	0.193587804	0.137553823
280	2503090	2016	Brockton School District	-0.181850812466066	-0.239291254764311	-0.124410370167821	0.001	0	1	0	0	-1.183202694	10.86797867	0.172857779	0.25779242	0.106115086	0.281838983	0.346157866	0.00370949271298831	0.0255474693587957	0.161681715068425	0.577396197636601	0.231665122747947	0.675789144982956	0.0735921534855686	0.555707159766609	0.195499215	0.128045589
281	2503120	2009	Brookfield School District	0.357386075236112	0.367893480854167	0.346878669618056	0.00104031062420382	0	0	1	0	NA	NA	NA	NA	NA	NA	NA	0	0.00348432071812081	0.034843206	0	0.961672482033557	0.131756755087248	0.0574324292483221	0.208157823825503	0	0.182432432
282	2503120	2010	Brookfield School District	0.4574354517125	0.4356426549375	0.4792282484875	0.00129299363057325	0	0	1	0	1.194303493	10.95601555	0.247452408	0.00471447	0.055821278	0.016714705	0.080080996	0	0.0025337835	0.0457597022884615	0	0.951706519583333	0.203947363121795	0.0756578962884615	0.325698234083333	0	0.154605263
283	2503120	2011	Brookfield School District	0.490187053496895	0.521360606354037	0.459013500639752	0.000770700636942675	0	0	1	0	1.218067135	11.01146487	0.256531458	0.002846399	0.05632327	0.025290587	0.082841323	0	0.00242424262424242	0.0315151518969697	0.00848484870909091	0.957575757557576	0.184952977290909	0.0689655145151515	0.323066188072727	0	0.150470219
284	2503120	2012	Brookfield School District	0.404240753894118	0.458207117329412	0.350274390458824	0.000770700636942675	0	0	1	0	1.146408292	11.03287218	0.239190804	0.020558397	0.052160173	0.031920918	0.100188166	0	0.00161884555029586	0.0430947868106509	0.00753600533727811	0.947750362402367	0.213414637810651	0.054878049	0.341645534094675	0	0.125
285	2503120	2013	Brookfield School District	0.446207160849573	0.525395872136646	0.3670184495625	0.00121783439490446	0	0	1	0	0.942229519	11.04711743	0.258596089	0.066309793	0.064483439	0.059965451	0.111026469	0	0	0.0272399215345912	0.00791834183647799	0.964841710515723	0.25391851454717	0.043887143754717	0.354613332245283	0	0.119122257
286	2503120	2014	Brookfield School District	0.558254568323288	0.528668869564706	0.587840267081871	0.00129617834394904	0	0	1	0	0.809184228	11.09601344	0.291699691	0.157321645	0.070149875	0.066852986	0.08217303	0	0	0.0365578232023121	0	0.963442190554913	0.294303792213873	0.0379746797398844	0.430355106606936	0	0.126582278
287	2503120	2015	Brookfield School District	0.401624897952873	0.442341253375691	0.360908542530055	0.00129617834394904	0	0	1	0	0.73692375	11.09540882	0.304969163	0.183055813	0.06160795	0.065187625	0.109710461	0	0	0.0628930848176796	0.003144654	0.933962279298343	0.300300296342541	0.0360360359171271	0.267857142977901	0.009009009	0.126126126
288	2503120	2016	Brookfield School District	0.419080721289473	0.474951165959064	0.363210276619883	0.00212292993630573	0	0	1	0	0.660061529	11.09527688	0.322820138	0.217466523	0.054041954	0.065945333	0.108103312	0	0	0.0516129035170455	0	0.948387059409091	0.218528307022727	0.0458529234602273	0.257305876051136	0.009174312	0.103975535
289	2503240	2009	Burlington School District	0.512344329365623	0.561517944409333	0.463170714321914	0.001	0	1	0	0	NA	NA	NA	NA	NA	NA	NA	0.00396238829429076	0.118315243545026	0.0328462845909358	0.0325219410865215	0.812354145572101	0.0559708264373161	0.0144860865203061	0.0714294615615068	0.01260274	0.142191781
290	2503240	2010	Burlington School District	0.551028958399721	0.580563521550324	0.521494395249117	0.002	0	1	0	0	1.498153138	11.35385279	0.470706473	0.029029126	0.071837888	0.016506454	0.103313964	0.00223354192486896	0.124101959911474	0.0263198197419918	0.0357641751601631	0.811580500327898	0.0662943216057076	0.0139433542417006	0.0852572004105999	0.016976556	0.142549178
291	2503240	2011	Burlington School District	0.538819869287372	0.552579285239861	0.525060453334884	0.002	0	1	0	0	1.440890782	11.39523846	0.46981776	0.022021867	0.083462533	0.019886094	0.112589492	0.00541096779324403	0.127218856675015	0.0299780052143273	0.0630887458969132	0.774303416288293	0.0827307388695399	0.0158334620168899	0.0968068906412347	0.019989047	0.135542169
292	2503240	2012	Burlington School District	0.476792118256366	0.488399642603428	0.465184593909305	0.002	0	1	0	0	1.352880627	11.42218092	0.470636171	0.034995675	0.083528267	0.042937625	0.119878097	0.00729508220291545	0.127680001661225	0.0375217766565598	0.0641835721504373	0.763319577243732	0.0794682292734694	0.018200105903207	0.0982881678239067	0.017926089	0.134031991
293	2503240	2013	Burlington School District	0.481103024828027	0.495630016629412	0.466576033026643	0.002	0	1	0	0	1.388482712	11.46905787	0.474052074	0.054539452	0.080571811	0.041693187	0.113636228	0.00859143285189504	0.133304366672303	0.0400091899918367	0.0563397289475219	0.761755266436735	0.0838744719784257	0.0261478131102041	0.120018299191254	0.016084304	0.13255685
294	2503240	2014	Burlington School District	NA	NA	NA	0.002	0	1	0	0	1.315169987	11.49437805	0.469996545	0.054776776	0.082065032	0.050270331	0.133315427	0.00676789809602845	0.144589720084173	0.0402520118328394	0.0483320870735033	0.760058285005928	0.108967874920569	0.018927766764671	NA	0.024029058	0.138586197
295	2503240	2015	Burlington School District	0.322716381230795	0.301088616069202	0.344344146392389	0.001	0	1	0	0	1.384304192	11.49015969	0.46759544	0.05750213	0.064241727	0.047916457	0.14181348	0.00634566513996317	0.140068934350522	0.0417028513063229	0.048748345592388	0.763134219081645	0.117124687413137	0.0192879278944138	0.120616238282382	0.026864819	0.138611032
296	2503240	2016	Burlington School District	0.327472988433378	0.306955344810606	0.347990632056151	0.001	0	1	0	0	1.456155316	11.47469556	0.483807107	0.059351301	0.054132256	0.048302347	0.136464651	0.00416036906407887	0.149908356322243	0.0509722096050524	0.0534963987165743	0.741462672332101	0.0787912163345656	0.0146349820104744	0.125156370693777	0.029025956	0.140943344
297	2503270	2009	Cambridge School District	0.216010264034579	0.244002959398593	0.188017568670565	NA	1	0	0	0	NA	NA	NA	NA	NA	NA	NA	0.0058327742679788	0.105662798421272	0.149151571210068	0.397837876160863	0.341514977492051	0.403831537752082	0.0670515088145344	0.493244326444739	0.069066796	0.223994198
298	2503270	2010	Cambridge School District	0.28892624734007	0.327427160595238	0.250425334084902	NA	1	0	0	0	1.108753272	11.0380314	0.719515544	0.147928245	0.059696152	0.050338281	0.19337538	0.00625289975539836	0.10828163612137	0.152477439689129	0.385417850001489	0.347570170683544	0.403998811649293	0.0672712035387193	0.516300142320179	0.050860468	0.216432359
299	2503270	2011	Cambridge School District	0.307268045176389	0.349698990753147	0.26483709959963	0.005	1	0	0	0	1.082791629	11.12014508	0.729209323	0.172938677	0.060810343	0.054013895	0.205171932	0.00531797984005979	0.0951912990627803	0.168095688281016	0.411240182267564	0.320154848521375	0.427508512385949	0.0778521812343797	0.538365955290583	0.049994286	0.200960335
300	2503270	2012	Cambridge School District	0.362234406645087	0.417415796607241	0.307053016682934	0.005	1	0	0	0	1.191456291	11.18616726	0.736643847	0.130563118	0.056412243	0.07137433	0.204258195	0.00524639923982169	0.0964072174309064	0.165025254987519	0.404179440980684	0.329141685013967	0.445645988221694	0.0737268670674591	0.549449163525111	0.052604348	0.198587143
301	2503270	2013	Cambridge School District	0.398767785862556	0.446078432469825	0.351457139255287	0.005	1	0	0	0	1.165700677	11.20971937	0.733483858	0.12244887	0.062399483	0.070690904	0.211916629	0.00507558968502783	0.108101986780252	0.163303981183416	0.405548817766481	0.317969628658951	0.44392482222678	0.0687344515713449	0.551351192792265	0.062215879	0.198774556
302	2503270	2014	Cambridge School District	0.385125554960057	0.406593486203848	0.363657623716265	0.005	1	0	0	0	1.142459355	11.27490948	0.745179788	0.183517952	0.05884962	0.072475404	0.202466322	0.005934837628739	0.111738227944282	0.163652638978006	0.399489161227859	0.319185129686217	0.441876513855719	0.0719778328351906	0.537938850365396	0.057346884	0.205291874
303	2503270	2015	Cambridge School District	0.385104708305799	0.357308637746613	0.412900778864985	0.007	1	0	0	0	1.260826756	11.3194766	0.74934746	0.161138135	0.051312679	0.077524624	0.196143982	0.00500485539286776	0.114112825515305	0.165107259687073	0.384804595375631	0.330970466367905	0.431896495621397	0.0684729334178306	0.396281080853195	0.078445069	0.20570029
304	2503270	2016	Cambridge School District	0.424084149018147	0.350540408391023	0.49762788964527	0.007	1	0	0	0	1.282249972	11.37424792	0.747398651	0.158071516	0.05620797	0.084444173	0.183155613	0.0058452777206655	0.116266697911559	0.168695837312318	0.375160474442499	0.334031713169002	0.357221132904262	0.0634384788374197	0.384803326946585	0.077235598	0.206909621
305	2503300	2009	Canton School District	0.72322424981947	0.758452565579088	0.687995934059852	0.004	0	1	0	0	NA	NA	NA	NA	NA	NA	NA	0.00083496259811828	0.0663576038803763	0.0312415464603495	0.0787384443420699	0.822827441866935	0.0789580784018817	0.0122977712600806	0.117064328175403	0.012269939	0.154342912
306	2503300	2010	Canton School District	0.692410248511664	0.720720877640836	0.664099619382492	0.004	0	1	0	0	1.435182446	11.35763173	0.481177098	0.035334217	0.063016669	0.024644511	0.13855164	0.00111541109281843	0.0724856991327913	0.0271900178441734	0.0712428468943089	0.827966033565718	0.067499056149729	0.018073002696477	0.121171796088753	0.01056	0.15136
307	2503300	2011	Canton School District	0.740160636142859	0.730710215564803	0.749611056720915	0.004	0	1	0	0	1.522087827	11.38985215	0.483893102	0.028446522	0.059940745	0.025539262	0.125573127	0.00106493283396947	0.0696391823517812	0.0304374184192112	0.0804907257347328	0.818367727487914	0.0929300982169211	0.0199138110318066	0.114228782055344	0.011808577	0.152579242
308	2503300	2012	Canton School District	0.815095847292195	0.825563383613091	0.804628310971298	0.003	0	1	0	0	1.313280357	11.40401959	0.49052592	0.05447818	0.075697835	0.037609208	0.14799209	0.000671618251121076	0.0810418240345932	0.0346661088878924	0.0819021391287636	0.801718314267777	0.110596879926329	0.0166957048571429	0.131440576736067	0.012307692	0.146461538
309	2503300	2013	Canton School District	0.787547630324199	0.77627390516986	0.798821355478539	0.003	0	1	0	0	1.234783396	11.41804108	0.488660188	0.068679936	0.095411946	0.031748115	0.136187087	0.00162273877742347	0.0886023469725765	0.0391719204732143	0.0900864139247449	0.780516590308673	0.120826966656888	0.0228538712047194	0.129826581422832	0.014408338	0.141630901
310	2503300	2014	Canton School District	0.731267114493614	0.790871125293742	0.671663103693487	0.003	0	1	0	0	1.219947139	11.44608016	0.520025011	0.079425208	0.086038539	0.043781146	0.162460543	0.0010187928887468	0.0979972786131714	0.0364506124360614	0.0904364165741688	0.774096908491688	0.112466993061381	0.0247512975025575	0.170792512012788	0.013858947	0.143517093
311	2503300	2015	Canton School District	0.67333358005951	0.681609921736444	0.665057238382576	0.002	0	1	0	0	1.198864796	11.4841785	0.537788306	0.078706166	0.088608658	0.053118349	0.171648541	0.00101264693442623	0.108147727923077	0.0387228587011349	0.0970708564092056	0.755045901758512	0.14730677418348	0.0276892074678436	0.141535031757251	0.01443175	0.131689717
312	2503300	2016	Canton School District	0.670338434285553	0.681391385361438	0.659285483209667	0.002	0	1	0	0	1.25288798	11.48721664	0.542877325	0.084190409	0.08137639	0.047968691	0.167889911	0.000332921503532434	0.111667913117534	0.0427410986345536	0.108038400138086	0.737219676432884	0.119335126450225	0.0273418994104046	0.153177754192678	0.017841213	0.133214392
313	2503330	2009	Carlisle School District	1.0364261124007	1.07579772194165	0.997054502859756	NA	0	0	0	1	NA	NA	NA	NA	NA	NA	NA	0.00271323550912779	0.0788927686957404	0.0095354997484787	0.00339807356997972	0.905460435490872	0.00833333382352941	0.0276888050141988	0.0201875367241379	0.019444444	0.141666667
314	2503330	2010	Carlisle School District	1.05857142445408	1.11681860564346	1.00032424326471	NA	0	0	0	1	2.191232127	11.85706265	0.831936085	0.070442592	0.077635278	0.040440142	0.046760481	0	0.0851366774318658	0.0160988685597484	0.0025458970754717	0.896218577792453	0.0171919764696017	0.0407581437148847	0.0188960585136268	0.015759312	0.150429799
315	2503330	2011	Carlisle School District	1.11757029332348	1.12020738773029	1.11493319891667	NA	0	0	0	1	2.126565438	11.90062532	0.790004064	0.081383162	0.085881555	0.041458815	0.035522428	0	0.0930668667724426	0.0153848170751566	0.00265942636743215	0.888888882609603	0.0223214288830898	0.0449773905427975	0.0165709470647182	0.010416667	0.15625
316	2503330	2012	Carlisle School District	1.32328495747938	1.35945697092826	1.2871129440305	NA	0	0	0	1	2.344501167	11.94070346	0.791989308	0.081604839	0.070718306	0.021053553	0.037272668	0	0.0975609723632479	0.0276422756068376	0.004878049	0.869918725581197	0.0107197548482906	0.0402538713760684	0.0171957672094017	0.010719755	0.157733538
317	2503330	2013	Carlisle School District	1.32985462172428	1.38823619405423	1.27147304939433	NA	0	0	0	1	2.228684557	11.93856084	0.777491153	0.09680594	0.077153041	0.020965196	0.048581275	0	0.107925800278867	0.0202360881525054	0.008431703	0.863406403697168	0.00940438815686274	0.0558318110283224	0.0174627116318083	0.020376176	0.141065831
318	2503330	2014	Carlisle School District	1.27536618497453	1.32425941900924	1.22647295093981	NA	0	0	0	1	2.338194338	11.9588144	0.78370889	0.079874607	0.070915058	0.015471085	0.051638322	0	0.119015831587963	0.0202751226921296	0.00434466935648148	0.856364382638889	0.0078125	0.0369160688703704	0.0135045336342593	0.0109375	0.1390625
319	2503330	2015	Carlisle School District	1.13188006115362	1.20301384533482	1.06074627697241	0.00149589	0	0	0	1	2.589385873	11.97097777	0.810876808	0.023906256	0.063347779	0.006989939	0.04125934	0	0.112244896877506	0.0289115644075724	0.00850340136080178	0.850340106075724	0.0109204376703786	0.0307287136703786	0.0254740171581292	0.012480499	0.16224649
320	2503330	2016	Carlisle School District	1.28848860485324	1.34676196351852	1.23021524618797	4.972678e-05	0	0	0	1	2.692057836	11.98406504	0.823818512	0.01066052	0.04722656	0.011987933	0.055375352	0	0.118918918703614	0.0378378371180723	0.00900900919277108	0.834234233168675	0.0113541811927711	0.0349475526144578	0.0201683518361446	0.019512195	0.149593496
321	2503360	2009	Carver School District	0.218982966988758	0.352525521567452	0.085440412410064	0.00366849315068493	0	1	0	0	NA	NA	NA	NA	NA	NA	NA	0.000372211330481283	0.00181394145026738	0.00288346012727273	0.0283210438074866	0.966609346985027	0.11871657882246	0.0449197876545455	NA	0.001048218	0.155660377
322	2503360	2010	Carver School District	0.248857776013885	0.339833584802036	0.157881967225734	0.00372941176470588	0	1	0	0	0.765487104	11.12443294	0.195904436	0.05160502	0.092749178	0.029641996	0.116093268	0.000201786340378198	0.00131413339377086	0.00100893152391546	0.0198154159733037	0.977659741133482	0.13715562621802	0.0617415065139043	0.214140483555061	0.001082837	0.151055766
323	2503360	2011	Carver School District	0.254745854753113	0.381390445277381	0.128101264228844	0.00794677733410138	0	1	0	0	0.740257718	11.12967189	0.207371035	0.093791888	0.088190683	0.030829072	0.11773078	0.000219552282021152	0.000658656846063455	0.00131731369212691	0.0193827405652174	0.978421741098707	0.137579846184489	0.056773072613396	0.215418399239718	0.003921569	0.159103641
324	2503360	2012	Carver School District	0.319051645232709	0.423894093220399	0.214209197245018	0.00310944700460829	0	1	0	0	0.604428957	11.10938314	0.22329567	0.118799641	0.091309403	0.057063171	0.121434466	0.00293048603286385	0	0.00136806507159624	0.0177621289589202	0.977939319032864	0.165777808949531	0.0426373090316901	0.220231338566901	0	0.155113636
325	2503360	2013	Carver School District	0.242269946363862	0.349931231559666	0.134608661168057	0.00326282051282051	0	1	0	0	0.77795845	11.18241419	0.215566662	0.0753485	0.087576107	0.052589751	0.120169403	0.000738540861244019	0	0.0059808610992823	0.0219320224066986	0.971348575370813	0.179514719655502	0.0397958213444976	0.240955342139952	0.000575705	0.173287277
326	2503360	2014	Carver School District	0.25360835372248	0.298060188525547	0.209156518919414	0.00297766589665387	0	1	0	0	0.883949003	11.22046854	0.223755401	0.052923812	0.072520085	0.078556753	0.108371889	0.000424686950242718	0.00242718438713592	0.00670499159830097	0.0151691997451456	0.975273947088592	0.192969031571602	0.0463898717342233	0.246210571989078	0.00058548	0.169203747
327	2503360	2015	Carver School District	0.226713140102824	0.148775234595391	0.304651045610256	0.00256664838178826	0	1	0	0	0.95989807	11.24644554	0.210264797	0.045333485	0.061722082	0.080722946	0.101288811	0	0.00296795334482759	0.0088677456091954	0.00741988350191571	0.98074442140613	0.213923415232439	0.0359360076794381	0.227369519139208	0.001828154	0.188909202
328	2503360	2016	Carver School District	0.317108502347081	0.321011238074194	0.313205766619968	0.00233625891387822	0	1	0	0	0.919818456	11.27193191	0.22662002	0.046000009	0.064074098	0.096987343	0.103755638	0.000242094055485498	0.00338356183354351	0.0151086301450189	0.00820475116771753	0.973060954163934	0.183726567592686	0.0387194545346784	0.23210455724338	0.003013864	0.200723327
329	2503390	2009	Central Berkshire School District	0.334475464512304	0.404983719357942	0.263967209666667	0.0026134669730762	0	0	0	1	NA	NA	NA	NA	NA	NA	NA	0	0.0138199863818985	0.0187390436269316	0.00800465794591611	0.959436311331126	0.151175010772627	0.101102056261589	0.249407826749448	0.000490436	0.169200589
330	2503390	2010	Central Berkshire School District	0.279407062384792	0.331687992721862	0.227126132047722	0.00275152342354813	0	0	0	1	0.669659809	10.93444991	0.29197236	0.09459764	0.072739591	0.071707315	0.121603348	0	0.0163614544702703	0.0184198589794595	0.00827639014378378	0.956942305608649	0.163335948543784	0.0941515783967568	0.263680787864865	0	0.163059889
331	2503390	2011	Central Berkshire School District	0.275862304880872	0.311838607105145	0.2398860026566	0.00271237581096987	0	0	0	1	0.571755104	10.92558019	0.282285446	0.093840051	0.078812951	0.071717283	0.142242595	0.000390557535038932	0.0106261800867631	0.0228383555172414	0.0118619774805339	0.954282915598443	0.250932763129032	0.0865445037730812	0.324141239145717	0.000517331	0.151577858
332	2503390	2012	Central Berkshire School District	0.310840816650011	0.364040356582072	0.257641276717949	0.00255356684482366	0	0	0	1	0.461164165	10.89636545	0.283637851	0.110630575	0.08756907	0.093527223	0.121579709	0.000657343224418605	0.00569984957325581	0.0244667201406977	0.0118053994674419	0.95737068934186	0.258263144517442	0.0741046215593023	0.351009050625581	0.001084011	0.149593496
333	2503390	2013	Central Berkshire School District	0.33964891584466	0.414987908167832	0.264309923521487	0.00209161379904724	0	0	0	1	0.44875602	10.95050373	0.315098387	0.089612454	0.09751771	0.109843167	0.132018151	0.000458715627906977	0.00638845317790698	0.028116371455814	0.00819775044302326	0.95683869870814	0.277950716939535	0.0808804905860465	0.350210389733721	0.001122334	0.148709315
334	2503390	2014	Central Berkshire School District	0.260666338349328	0.328890193168329	0.192442483530327	0.00202525466232562	0	0	0	1	0.357109472	10.98554522	0.321910159	0.174118709	0.089941459	0.102339127	0.137823852	0.000526851522556391	0.0078106335952381	0.0323219521766917	0.010210041858396	0.94913052423183	0.285694750085213	0.0659335679511278	0.32746280118797	0.002880184	0.147465438
335	2503390	2015	Central Berkshire School District	0.257193413102618	0.302451498252564	0.211935327952672	0.00221667514543594	0	0	0	1	0.371414329	10.99023175	0.314842474	0.175601647	0.08652854	0.086976174	0.151994053	0.00127056433085502	0.00985466529615861	0.0387958254101611	0.00741011627137547	0.942668839306072	0.307779836939281	0.0464158436790582	0.331177161385378	0.002321532	0.143354614
336	2503390	2016	Central Berkshire School District	0.115846321738501	0.172828011816014	0.058864631660988	0.0022357703310911	0	0	0	1	0.758465222	11.06399983	0.345198419	0.11470444	0.068816911	0.077247304	0.133303737	0.00139195212533693	0.00806320417789757	0.0379599685889488	0.00806320407277628	0.944521649355795	0.270855420532345	0.0609975940525607	0.310890074177898	0.004917025	0.137062077
337	2503510	2009	Chelmsford School District	0.787735575990276	0.715602789413375	0.859868362567176	0.0045610701610756	0	1	0	0	NA	NA	NA	NA	NA	NA	NA	0.0014579506863354	0.084189160617236	0.022079523638587	0.0244900141024845	0.867783359945652	0.0500684879456522	0.0234412401587733	0.0761678557449534	0.014780101	0.157714492
338	2503510	2010	Chelmsford School District	0.805171916631303	0.759591805829872	0.850752027432735	0.00180240240240257	0	1	0	0	1.501928037	11.38200598	0.490017466	0.036153592	0.062509662	0.022359796	0.126701378	0.000951670703806503	0.0947523074417129	0.0258623421379857	0.0254986125162569	0.852935067791039	0.0558499266558287	0.0269367061772403	0.0872739254282316	0.018456995	0.161498708
339	2503510	2011	Chelmsford School District	0.784397122108149	0.719091042051354	0.849703202164944	0.00180240240240257	0	1	0	0	1.437011512	11.39347868	0.492853433	0.051573034	0.068843884	0.029671205	0.121821751	0.00145255717223548	0.0998447062243437	0.0277700241475736	0.0252475031873508	0.845685223176611	0.0688109193050915	0.0211898739729515	0.0980917219753381	0.023553797	0.166195591
340	2503510	2012	Chelmsford School District	0.783667635319455	0.768008560962705	0.799326709676206	0.00145935025935005	0	1	0	0	1.417998074	11.43319721	0.485484641	0.051331841	0.069677721	0.045388003	0.115273463	0.00211876584463625	0.10153361508508	0.0305551065807645	0.0294420360583642	0.836350478371147	0.0685126087229758	0.0286464284410193	0.104668869899712	0.020341585	0.14949146
341	2503510	2013	Chelmsford School District	0.827365012336617	0.848753351380952	0.805976673292282	0.00178012558012598	0	1	0	0	1.560982991	11.48944819	0.494659768	0.027749019	0.065038604	0.038348801	0.114744309	0.00296951549310489	0.108873732968241	0.0359292167822817	0.0382725959916423	0.813954940990389	0.082002083386962	0.0164052749226912	0.0879422089427497	0.019462826	0.159595173
342	2503510	2014	Chelmsford School District	0.79569047439063	0.819442814655572	0.771938134125688	0.00178012558012598	0	1	0	0	1.635928828	11.48081183	0.493694065	0.018600619	0.057291062	0.03810203	0.103967489	0.00280407794288114	0.11181296152331	0.0303744768895422	0.0396942063784124	0.815314290152877	0.0682787707568249	0.0150842761192776	0.0840089424384712	0.018540203	0.164715066
343	2503510	2015	Chelmsford School District	0.787967440061345	0.800212125074359	0.775722755048332	0.00399486759486813	0	1	0	0	1.641275912	11.49766941	0.503107	0.022490403	0.052582308	0.038036578	0.118399646	0.000757532453218884	0.131555187837768	0.042736062267382	0.0181640792540773	0.806787145269957	0.10332003107897	0.0205933106901288	0.112590673098283	0.024525316	0.167919304
344	2503510	2016	Chelmsford School District	0.726837925695535	0.658033418118893	0.795642433272177	0.00380240240240257	0	1	0	0	1.725923175	11.57701657	0.505451312	0.025123191	0.047524421	0.036317745	0.116306414	0.000451381236308754	0.14303357842389	0.0496221393829237	0.0201014428697715	0.786791458807676	0.0675756167593791	0.0220410274096593	0.116156662365244	0.02934804	0.166239905
345	2503720	2009	Clarksburg School District	0.163602516237682	0.391520528579365	-0.064315496104	0.001	0	0	1	0	NA	NA	NA	NA	NA	NA	NA	0	0.0069444444375	0.0138888889375	0	0.979166666625	0.267676772409722	0.0490405559375	0.228069513333333	0	0.131313131
346	2503720	2010	Clarksburg School District	0.287892240369159	0.391686295317757	0.184098185420561	0.00125	0	0	1	0	0.8120844	10.8163592	0.183389821	0.062239048	0.044339355	0.058543555	0.123241885	0	0	0.00917686301612903	0.00111234696774194	0.989710777048387	0.302857136822581	0.0625272466129032	0.292204300870968	0	0.188571429
347	2503720	2011	Clarksburg School District	0.25224923771875	0.368801784875	0.1356966905625	0.00125	0	0	1	0	1.069933104	10.87552843	0.184926578	0.016881126	0.034785047	0.036867118	0.102639811	0	0	0.0436575303082707	0.00101059097744361	0.955331874203007	0.28342247	0.0800550243834587	0.287472883857143	0	0.128342246
348	2503720	2012	Clarksburg School District	0.225047591146904	0.342520231090909	0.107574951202899	0.00125	0	0	1	0	0.85302005	10.98240312	0.207431486	0.054783129	0.054924709	0.079240544	0.115078691	0	0	0.0189323403968254	0	0.981067657412699	0.338888887468254	0.0615545618809524	0.341669529801587	0	0.172222222
349	2503720	2013	Clarksburg School District	0.197630472267067	0.334643894815385	0.06061704971875	0	0	0	1	0	0.861539408	10.97967714	0.189725213	0.068057512	0.065241391	0.079818986	0.07594042	0	0	0.0105682950508475	0.00104685943220339	0.988384844983051	0.362573085076271	0.0215965309915254	0.353235747288136	0	0.257309942
350	2503720	2014	Clarksburg School District	0.144235517629579	0.310327158895522	-0.021856123636364	0	0	0	1	0	0.707859298	10.99204551	0.219065531	0.112295752	0.076946371	0.078730017	0.079688101	0	0.00227602895762712	0.00227602895762712	0.00227602895762712	0.99317191820339	0.353932602516949	0.0404899786355932	0.355932203516949	0	0.264044944
351	2503720	2015	Clarksburg School District	0.017061605	0.288850237	-0.254727027	0	0	0	1	0	0.638155902	10.98258679	0.226148182	0.15102357	0.062652927	0.083359044	0.103363777	0	0.00247933881818182	0.0190082642636364	0.00247933881818182	0.976033037309091	0.309523819690909	0.0535714284181818	0.287929717327273	0	0.238095238
352	2503720	2016	Clarksburg School District	NA	NA	NA	0.0015	0	0	1	0	0.600065721	11.05520342	0.221082389	0.138986234	0.067439985	0.087187121	0.110977616	0	0.00117574257425743	0.013428218009901	0.0110767326039604	0.974319307	0.245689530217822	0.0636333164158416	0.28269684109901	NA	0.224242424
353	2503750	2009	Clinton School District	0.195509826009143	0.324790041688	0.066229610330286	NA	0	1	0	0	NA	NA	NA	NA	NA	NA	NA	0.0011376564778157	0.0170648464220705	0.210466439078498	0.0409556315620023	0.730375426617747	0.349523460389078	0.0972010053026166	0.464900854544937	0.059753086	0.195555556
354	2503750	2010	Clinton School District	0.213647931007873	0.274144937206385	0.153150924809361	NA	0	1	0	0	0.407875885	10.93962344	0.298997386	0.120390045	0.070067328	0.081876141	0.197307556	0.00115606927630058	0.0173410406612717	0.201156069441619	0.0439306358092486	0.736416184956069	0.356284314956069	0.0847032492485549	0.466676621656647	0.058617234	0.19238477
355	2503750	2011	Clinton School District	0.188628512155454	0.202563319749423	0.174693704561485	NA	0	1	0	0	0.262857937	11.00864878	0.318048743	0.147670519	0.095204187	0.088735485	0.19904567	0.0013991319837587	0.0188707316102088	0.208977177111369	0.0454191374698376	0.725333822312065	0.379317252975638	0.0973736230858469	0.486135875697216	0.058823529	0.201023018
356	2503750	2012	Clinton School District	0.112417989155588	0.139893283989667	0.08494269432151	NA	0	1	0	0	0.166425397	11.09192491	0.318197393	0.156821474	0.100726315	0.124814692	0.199168112	0.00159525254066438	0.0175655392222222	0.223859568522337	0.0419077332966781	0.715071906643757	0.406953271446735	0.0927633527021764	0.508741912904926	0.0661114	0.196772514
357	2503750	2013	Clinton School District	0.144052257054826	0.106059082777116	0.182045431332536	NA	0	1	0	0	0.314367492	11.09082242	0.328728841	0.128141591	0.090554706	0.11037846	0.204680837	0.00218548956182473	0.0217795540144058	0.215263859127251	0.0437792152064826	0.716991877936375	0.412996165196879	0.0866816177166867	0.509028460266507	0.06592827	0.197257384
358	2503750	2014	Clinton School District	0.098707531213378	0.033524870582868	0.163890191843888	NA	0	1	0	0	0.427464102	11.10675758	0.339374364	0.125482055	0.078409152	0.108709706	0.205993126	0.00265098419467956	0.0173477016650544	0.229263100411125	0.0431366497061669	0.707601563489722	0.405045715338573	0.0916503756070133	0.514697065482467	0.069816273	0.2
359	2503750	2015	Clinton School District	-0.0793770166098535	-0.097591335583227	-0.06116269763648	NA	0	1	0	0	0.571889039	11.07982801	0.336848423	0.096914481	0.07328356	0.103387156	0.183042203	0.000751703771712159	0.0137205122605459	0.215397654727047	0.0307105516563275	0.739419582276675	0.431863410842432	0.0701184712952854	0.394405490219603	0.07073955	0.213290461
360	2503750	2016	Clinton School District	0.0041239629573415	-0.061977982954988	0.070225908869671	NA	0	1	0	0	0.538686691	11.05917614	0.337263729	0.097970231	0.058283447	0.107899182	0.212543686	0.000718887626506024	0.0117469074855422	0.217947665846988	0.0414893730927711	0.728097157474699	0.38620461800241	0.0715894008337349	0.388861877768675	0.064143007	0.205047319
361	2503780	2009	Cohasset School District	0.890657561955905	1.01076264204335	0.77055248186846	0.02	0	1	0	0	NA	NA	NA	NA	NA	NA	NA	0	0.00598802394610778	0	0.0344311377754491	0.959580838278443	0.0230577810613772	0.00930052759431138	0.0223556198727545	0	0.128240109
362	2503780	2010	Cohasset School District	0.903524835488487	0.954995471256579	0.852054199720395	0.008528767	0	1	0	0	2.185264796	11.54779804	0.630244561	0.001175705	0.056700357	0.008505535	0.028720746	0.00282885425601132	0.00848656280905233	0.00424328142008487	0.0325318243366337	0.951909476623762	0.0214453315049505	0.0191053469618105	0.024087477622348	0	0.122326203
363	2503780	2011	Cohasset School District	0.834260223228279	0.882470756712722	0.786049689743835	0.004	0	1	0	0	2.11315597	11.55057031	0.656848098	0.043244012	0.056853857	0.012874011	0.046272561	0.00275103169738652	0.0178817057056396	0.0110041264580468	0.0330123796299862	0.935350756508941	0.0202342591664374	0.0234060131650619	0.0218860972929849	0	0.132247557
364	2503780	2012	Cohasset School District	0.904701975904954	0.993916502787599	0.81548744902231	0.002	0	1	0	0	1.952533631	11.63906089	0.661107296	0.07467938	0.053993768	0.026302637	0.09845298	0	0.0210249672877792	0.0118265439224704	0.0328515110814717	0.934296977654402	0.0175041729053876	0.0354684518239159	0.036818011913272	0.000653595	0.128104575
365	2503780	2013	Cohasset School District	0.871992834470604	0.893222123854088	0.850763545087121	0.013	0	1	0	0	2.02695966	11.6541745	0.684724256	0.086841455	0.058518527	0.012948267	0.074901713	0.000427004311639549	0.0243245235581977	0.011322977212766	0.0322609145506884	0.931664592126408	0.0321859004380476	0.00864269339048811	0.0301363468210263	0.000631313	0.131944444
366	2503780	2014	Cohasset School District	0.800916139359021	0.769659517384709	0.832172761333333	0.005	0	1	0	0	1.945676583	11.65664379	0.669764953	0.100981595	0.064163209	0.016151678	0.075845836	0.00203749883495146	0.0243386479199029	0.0101429587851942	0.0356951992682039	0.927785688230582	0.0300626957196602	0.00842379536529126	0.0642037078106796	0.000612745	0.132352941
367	2503780	2015	Cohasset School District	0.749145327361077	0.682908164337821	0.815382490384333	0.005	0	1	0	0	1.834264874	11.60660372	0.660535844	0.122379099	0.059505217	0.0215536	0.090831585	0.000885649649079755	0.0268554822355828	0.0124729002319018	0.0326491072159509	0.927136867004908	0.0329108183779141	0.00931294419141104	0.0610642768355828	0.001867995	0.116438356
368	2503780	2016	Cohasset School District	0.653825256625827	0.522457958833744	0.78519255441791	0.005	0	1	0	0	1.950177993	11.74396452	0.689636507	0.111771219	0.064494113	0.023187065	0.082582562	0.000622310196801968	0.0315346899348093	0.00717525080196802	0.0323923470799508	0.928275405075031	0.0195405288523985	0.0181648865719557	0.0601284040787208	0.001814882	0.113732607
369	2503840	2009	Concord School District	0.943633915207175	0.858908383738499	1.02835944667585	0.0031	0	1	0	0	NA	NA	NA	NA	NA	NA	NA	0.000692403157726181	0.0700975489967974	0.0388906847910328	0.0591724363923138	0.83114692120016	0.0400507854875901	0.0152244636044836	0.0565475624379504	0.014933333	0.2032
370	2503840	2010	Concord School District	1.00639871563817	0.9332385658654	1.07955886541093	0.0031	0	1	0	0	2.139566034	11.60599249	0.647576411	0.0224292	0.041324711	0.011614443	0.082500739	0.000682933466879489	0.0671698407198723	0.0405933689465283	0.0667980627214685	0.824755803400638	0.0472536095666401	0.0139792597565842	0.0585146945666401	0.019007392	0.203273495
371	2503840	2011	Concord School District	1.03985227467922	1.03448646807871	1.04521808127974	0.0031	0	1	0	0	2.113627795	11.70872216	0.645182359	0.045874506	0.050995472	0.012045297	0.075975501	0.0012417609089444	0.0604112369548751	0.0389350693190975	0.0503985467260274	0.849013387765512	0.05287453961805	0.0132186352014504	0.0546337874899275	0.013353878	0.190035953
372	2503840	2012	Concord School District	1.10145815156761	1.12450742288889	1.07840888024632	0.0047	0	1	0	0	2.085201481	11.76545821	0.65227188	0.063327768	0.046648455	0.022372629	0.08861147	0.00255997036208236	0.0648750493667444	0.0433030904226884	0.048868019001554	0.840393875420357	0.0492489466845377	0.0103512555633256	0.0594732213379953	0.014063285	0.186338523
373	2503840	2013	Concord School District	1.12547029497351	1.17701809673314	1.07392249321388	0.0047	0	1	0	0	2.1494343	11.80722394	0.655959279	0.048789369	0.051825673	0.009821016	0.091560095	0.00125780876692801	0.0709447201083393	0.0530965262508909	0.043579046554526	0.83112191374412	0.0441026113799002	0.00709631622808268	0.0556889069871703	0.022897196	0.186448598
374	2503840	2014	Concord School District	1.1686090895474	1.25937433254277	1.07784384655203	0.0047	0	1	0	0	2.172746014	11.80007155	0.663605031	0.046061948	0.044615713	0.011666195	0.100818344	0.000773449928916494	0.0646268283512768	0.0583462799751553	0.0429337522719117	0.833319674924086	0.0291278034506556	0.00836780920496894	0.0563947742091097	0.025711662	0.181359045
375	2503840	2015	Concord School District	1.02388253181212	1.06554074434047	0.982224319283774	0.0033	0	1	0	0	2.187125978	11.81834983	0.672275397	0.044481431	0.044610094	0.015583086	0.098904832	0.00111614227836505	0.0639460320190275	0.0538869708682171	0.0454640577547569	0.835586808613813	0.0460599787723749	0.00746086551233263	0.0657087189753347	0.023651845	0.1859035
376	2503840	2016	Concord School District	1.17930409738344	1.20392910398198	1.15467909078489	0.0033	0	1	0	0	2.298108081	11.85555377	0.695451966	0.036510954	0.034905143	0.016301692	0.101654089	0.00150219524287749	0.0635694731082621	0.0548073965662393	0.0445541193440171	0.835566816926638	0.0238854662742165	0.0127092133746439	0.0660841363839031	0.023507287	0.177244946
377	2503900	2009	Conway School District	0.778354103054794	0.724988754068493	0.831719452041096	0.006	0	0	0	1	NA	NA	NA	NA	NA	NA	NA	0	0.00384012554545455	0.00384012554545455	0	0.992319735727273	0.0650887539090909	0.0177514789659091	0.101674513704545	0	0.224852071
378	2503900	2010	Conway School District	0.903768511114879	0.820644938769231	0.986892083460526	0.006	0	0	0	1	1.205352285	11.21899106	0.507277355	0.066069061	0.070794737	0.048916934	0.147642677	0	0.00314149293478261	0.00314149293478261	0	0.993717027706522	0.182857146173913	0.0171428567065217	0.198545727152174	0	0.182857143
379	2503900	2011	Conway School District	0.685899732323944	0.706691961676056	0.665107502971831	0.0066	0	0	0	1	1.12531394	11.26202669	0.486507668	0.049271169	0.076554086	0.057717146	0.165647992	0	0	0.0139575098152174	0	0.986042499423913	0.203389818576087	0.01129943525	0.243387047902174	0	0.192090395
380	2503900	2012	Conway School District	0.597468657855	0.566185569	0.62875174671	0.0066	0	0	0	1	1.099023359	11.22681947	0.473052207	0.050759229	0.080339357	0.06260818	0.152064968	0	0	0.025196671377551	0	0.974803340622449	0.176795592897959	0.0110497244693878	0.167551020367347	0	0.187845304
381	2503900	2013	Conway School District	0.547572946524242	0.605310188848485	0.4898357042	0.0066	0	0	0	1	1.21665368	11.25600545	0.466143406	0.055149929	0.074629381	0.049793438	0.153413105	0	0	0.049054905960396	0	0.950945089326733	0.129213479544554	0.00561797727722772	0.13209291939604	0.005617978	0.185393258
382	2503900	2014	Conway School District	0.688048823375	0.74904046317	0.62705718358	0.007	0	0	0	1	1.358452199	11.28159825	0.485002286	0.070382066	0.06924698	0.036189855	0.132390916	0	0	0.0396039603762376	0	0.960396039623762	0.168604659495049	0.0116279067425743	0.178581883059406	0.005813953	0.145348837
383	2503900	2015	Conway School District	0.750553742246938	0.7293290568	0.771778427693877	0.007	0	0	0	1	1.490875171	11.23823264	0.500540233	0.051510957	0.049003111	0.031744471	0.144467271	0	0.00142602494117647	0.0267379680980392	0	0.971835996607843	0.149700596764706	0.0419161699411765	0.120915032627451	0	0.167664671
384	2503900	2016	Conway School District	0.777403791151743	0.832232906935065	0.722574675368421	0.007	0	0	0	1	1.782267345	11.38768889	0.535035784	0.025714478	0.052939283	0.029101405	0.092333748	0	0	0.0155892445978261	0	0.984410762815217	0.149538456934783	0.0280344873152174	0.21581320448913	NA	0.142857143
385	2503990	2009	Danvers School District	0.432714796847293	0.419036081669341	0.446393512025244	0.006	0	1	0	0	NA	NA	NA	NA	NA	NA	NA	0.00245432720149254	0.01799753889093	0.0424744876750861	0.00984608610505166	0.927227550113088	0.0739237417411022	0.0428168929293915	0.115562990619403	0.003071768	0.15833566
386	2503990	2010	Danvers School District	0.465519641366919	0.523709143216695	0.407330139517143	0.006	0	1	0	0	1.161135897	11.18268013	0.401056793	0.066508414	0.054960172	0.03007983	0.152368379	0.00367679098109966	0.021982130766323	0.0514355243264605	0.00651800064833906	0.916387566603093	0.122118452495418	0.0335355211666667	0.143035978302978	0.00248825	0.172518662
387	2503990	2011	Danvers School District	0.504255029104742	0.525461803711462	0.483048254498021	0.006	0	1	0	0	1.071820576	11.24848338	0.399973627	0.084838861	0.068171904	0.03983899	0.150163048	0.00350038952914798	0.0243629720863229	0.0475909220196188	0.00801993306502242	0.916525770232063	0.135671804748879	0.0341498739473094	0.18216306148935	0.002749519	0.169920264
388	2503990	2012	Danvers School District	0.457858886720985	0.462948626111565	0.452769147330404	0.006	0	1	0	0	0.99317475	11.27285525	0.390788121	0.065424109	0.080317099	0.057742412	0.151539536	0.00125811970900693	0.0260580686853349	0.0462075990144342	0.0158505581096998	0.910625666979792	0.162801714149538	0.0510987743464203	0.206476853987298	0.006911805	0.177495162
389	2503990	2013	Danvers School District	0.469517610142516	0.473383476161002	0.465651744124031	0.006	0	1	0	0	1.018396255	11.29845921	0.398212165	0.079051701	0.083031359	0.047801069	0.148376695	0.00227969822943981	0.0260894959481526	0.0470965243778308	0.0171381752282479	0.907396105210965	0.167824157199642	0.046734347511323	0.196830024358164	0.005844698	0.174505984
390	2503990	2014	Danvers School District	0.395114173109758	0.384596970715123	0.405631375504394	0.006	0	1	0	0	1.041040788	11.29077313	0.412598829	0.072866182	0.079657675	0.062771637	0.137880952	0.00118877676311137	0.0281736966175604	0.0496088408338244	0.013970033509723	0.907058654995286	0.167732356433707	0.0342850289375368	0.229824826895698	0.010428101	0.181668496
391	2503990	2015	Danvers School District	0.255215346450507	0.198187222725132	0.312243470175882	0.01115	0	1	0	0	1.093327989	11.29808642	0.409139259	0.06263311	0.074939593	0.060296312	0.137239167	0.00120208032963179	0.0301720109479836	0.0640185105482174	0.0178707760274693	0.886736634006429	0.199021352870836	0.0280893239918177	0.190784055590298	0.010312152	0.170847269
392	2503990	2016	Danvers School District	0.319751568112203	0.259172781022024	0.380330355202381	0.0146	0	1	0	0	1.165075488	11.3320224	0.405543119	0.049131304	0.056866137	0.054785845	0.17079606	0.00206399819612449	0.0281933818273635	0.0723007892325308	0.0171803184274809	0.880261509128009	0.15122863198532	0.024999268749266	0.18834150855138	0.011755057	0.160196829
393	2504020	2009	Dartmouth School District	0.403916030386815	0.52089351690693	0.2869385438667	0.00664850130273904	0	1	0	0	NA	NA	NA	NA	NA	NA	NA	0.00241977372759315	0.0249666200392749	0.0181674621445116	0.0223888446389728	0.932057291582578	0.121636850303122	0.04242677024572	0.172422700151561	0.014907136	0.140518084
394	2504020	2010	Dartmouth School District	0.439595346112116	0.539151122523006	0.340039569701226	0.00921798436713156	0	1	0	0	1.017774854	11.11432529	0.296882673	0.027050133	0.058015596	0.04171514	0.148569111	0.00414694655898734	0.0284619938248101	0.0176223314617722	0.0148620750648101	0.93490665508557	0.138827726631392	0.0566990594324051	0.198625320657722	0.009459796	0.127956186
395	2504020	2011	Dartmouth School District	0.437812009790136	0.511839366518557	0.363784653061715	0.00552869270553719	0	1	0	0	0.927928654	11.17566853	0.289519351	0.036594838	0.069828429	0.051253935	0.153033941	0.00314561481784969	0.0262063290365344	0.0197809985537578	0.0197605714399791	0.931106479898225	0.143553607756263	0.0435376403021921	0.212174462402401	0.018163471	0.117053481
396	2504020	2012	Dartmouth School District	0.505983076203328	0.550371643654955	0.461594508751702	0.00781198957808771	0	1	0	0	0.871446756	11.17034403	0.286575432	0.046794798	0.074796886	0.054361471	0.151872524	0.00270038475644398	0.0303583921188848	0.0186647915633877	0.0173005230604945	0.93097589254182	0.171643999884797	0.0501821431067859	0.218417356417675	0.01889234	0.120600414
397	2504020	2013	Dartmouth School District	0.493910291007755	0.577276185564508	0.410544396451001	0.00846049088082675	0	1	0	0	0.839728201	11.14404566	0.276595464	0.031250524	0.087758331	0.044941939	0.149044526	0.00165476445497881	0.0298788907568856	0.0187533936424788	0.0187280513559322	0.930984905142479	0.185827725425318	0.0498353296763771	0.2500040465625	0.025376685	0.121067936
398	2504020	2014	Dartmouth School District	0.519205737384747	0.565673155973684	0.472738318795809	0.00916348827534868	0	1	0	0	0.723198304	11.17405365	0.285886212	0.065093633	0.086150061	0.067244063	0.159180826	0.00163818412994044	0.0299491160351922	0.0191890899805089	0.0176103150525176	0.931613283981592	0.189718557217109	0.0562188604715755	0.249227129645912	0.024905252	0.129128316
399	2504020	2015	Dartmouth School District	0.53625204904614	0.51702710307084	0.55547699502144	0.00670299739452193	0	1	0	0	0.723123747	11.16816057	0.294079468	0.062679499	0.082306896	0.068893668	0.168762519	0.00215043656847826	0.0297590108625	0.0322549072483696	0.0179010802103261	0.917934558506522	0.225021540090761	0.042897885525	0.218435331468478	0.026896181	0.129101668
400	2504020	2016	Dartmouth School District	0.460397581349681	0.439563386779493	0.481231775919868	0.00605449609178289	0	1	0	0	0.772531362	11.19384241	0.307698926	0.081066131	0.079146022	0.069537101	0.15297256	0.000576067694156199	0.00602763344893501	0.0295659754565811	0.0133613467875478	0.950468977134353	0.170242367349536	0.0398451780382305	0.20519684324249	0.025201072	0.139142091
401	2504050	2009	Dedham School District	0.439357053896775	0.480137298559296	0.398576809234255	NA	0	1	0	0	NA	NA	NA	NA	NA	NA	NA	0.00427859818649271	0.028450920894858	0.0827397561933998	0.0599112527444359	0.824619467356869	0.167786939644666	0.0442835873154259	0.227484281831159	0.034301715	0.218760938
402	2504050	2010	Dedham School District	0.468424981589396	0.478493120466463	0.458356842712329	NA	0	1	0	0	1.280261484	11.25129481	0.420808979	0.057072385	0.061692793	0.019081062	0.13723096	0.0015930280248494	0.0297914444774096	0.0985594183674699	0.0714501975474398	0.798605906028614	0.185937247142319	0.0374291101069277	0.238690918501506	0.039175258	0.23024055
403	2504050	2011	Dedham School District	0.584447211141755	0.635626674785054	0.533267747498457	0.003	0	1	0	0	1.261318603	11.30497935	0.438494981	0.08023332	0.064090473	0.028837769	0.133040026	0.00386479290176516	0.0325033441987721	0.112728329874904	0.0664812235134305	0.784422310224098	0.198892347594781	0.0445395646592479	0.265643396936301	0.047585967	0.234109066
404	2504050	2012	Dedham School District	0.604815779130044	0.69291542583707	0.516716132423019	0.003	0	1	0	0	1.177637714	11.30643367	0.450781732	0.072789658	0.069992607	0.05216004	0.139578258	0.0028509792485119	0.0324576069873512	0.112741546359375	0.0632053179694941	0.78874454031622	0.187245311406994	0.036753576921875	0.252148074416667	0.053109713	0.234102027
405	2504050	2013	Dedham School District	0.598918237076156	0.677747217016018	0.520089257136294	0.003	0	1	0	0	1.30164492	11.35265542	0.455904121	0.053261611	0.066606024	0.050399663	0.13041401	0.00427198933307985	0.0307806469878327	0.106175015445627	0.0642832492798479	0.794489117098099	0.212270337903422	0.0502147039931559	0.259155859704943	0.041401274	0.225406936
406	2504050	2014	Dedham School District	0.550175711891667	0.652251943066615	0.448099480716718	0.004	0	1	0	0	1.284703778	11.38859843	0.46924548	0.038814875	0.068235337	0.063697767	0.142378736	0.00471471351268255	0.0310169524688701	0.114894799734819	0.0673893263812452	0.781984210538048	0.224118715190623	0.0464298982966949	0.293016006719447	0.04648687	0.216465578
407	2504050	2015	Dedham School District	0.560694520304415	0.620344619391944	0.501044421216886	0.004	0	1	0	0	1.290171624	11.36663043	0.467420202	0.03985712	0.057108315	0.069883436	0.148897025	0.00466784206317411	0.0274188891232666	0.115735187293529	0.0721120660855162	0.780066018427581	0.242984482508475	0.0325290260038521	0.20511831690678	0.052233429	0.202089337
408	2504050	2016	Dedham School District	0.523430307971577	0.511851769867625	0.535008846075529	0.004	0	1	0	0	1.400850825	11.41807746	0.472194756	0.035548864	0.049194256	0.063718539	0.147117938	0.00381756604154079	0.0230866159856495	0.136182892721299	0.0694593219093656	0.767453588574018	0.216012790942598	0.0392258024954683	0.212876152821752	0.052593918	0.196779964
409	2504080	2009	Deerfield School District	0.44213441043609	0.419621475045113	0.464647345827068	0.00392828571428808	0	0	1	0	NA	NA	NA	NA	NA	NA	NA	0.00157894725	0.02641005575	0.039615081988806	0.0153574235	0.917038504652985	0.0929752070186567	0.0413223112350746	0.135219623828358	0.006198347	0.169421488
410	2504080	2010	Deerfield School District	0.516786219497639	0.479046419715867	0.554526019279412	0.00379457142857395	0	0	1	0	1.025905089	10.96042453	0.399893082	0.056085268	0.056396862	0.04473734	0.144618088	0.00151677142857143	0.0261567283443223	0.0367741295641026	0.0149098658608059	0.920642503538462	0.10000000621978	0.0448979582527473	0.143288084688645	0.006122449	0.153061224
411	2504080	2011	Deerfield School District	0.49912007973221	0.45253811470412	0.5457020447603	0.00463114285714511	0	0	1	0	0.772103537	11.11345715	0.387976861	0.138295583	0.071736386	0.048010001	0.165852707	0.00100102512547529	0.0280206342015209	0.0380308872623574	0.0164119700912548	0.916535482574145	0.121338910589354	0.0355648544562738	0.156630096068441	0	0.163179916
412	2504080	2012	Deerfield School District	0.522989668708955	0.483589780011194	0.562389557406716	0.00463114285714511	0	0	1	0	0.792303343	11.08346252	0.430698747	0.081128886	0.056305043	0.086594065	0.193663048	0.00420838408888889	0.0230606433111111	0.0350101754222222	0.0136345136703704	0.924086280981481	0.157327592837037	0.0387930992074074	0.208218694962963	0	0.170258621
413	2504080	2013	Deerfield School District	0.387180453395746	0.330448379418868	0.443912527372624	0.00512142857143026	0	0	1	0	1.167612086	11.20397728	0.456931482	0.057353024	0.018732489	0.08421372	0.186431936	0.00487634982954545	0.0178944616818182	0.0407088119431818	0.00814176240909091	0.92837861094697	0.141891900734848	0.0472972993068182	0.177389277162879	0.015765766	0.166666667
414	2504080	2014	Deerfield School District	0.421677812982353	0.335416335552941	0.507939290411765	0.00459314285714561	0	0	1	0	1.075303835	11.24819773	0.459808152	0.05994162	0.035931836	0.111707223	0.177700176	0.00450254179215686	0.0146695715607843	0.0345679010431373	0.00958605665098039	0.936673931203922	0.124153499670588	0.0496613983294118	0.140746153592157	0.013544018	0.164785553
415	2504080	2015	Deerfield School District	0.523352416539319	0.425806963261905	0.620897869816733	0.00459314285714561	0	0	1	0	1.022891901	11.22428346	0.477766081	0.103191297	0.047786783	0.095678661	0.170407062	0.0018271100952381	0.0149309128253968	0.0429656281587302	0.00548132952380952	0.934795001126984	0.173913049888889	0.0343249447460318	0.150911411460317	0.011441648	0.173913043
416	2504080	2016	Deerfield School District	0.279158530203734	0.006158309875	0.552158750532468	0.00494971428571663	0	0	1	0	1.197411267	11.3006025	0.509008075	0.087852084	0.039012232	0.094276836	0.166880081	0	0.0138482175217391	0.0586453573956522	0.00190007817391304	0.925606337747826	0.157069176678261	0.0399416092130435	0.1896213185	0.007263923	0.1937046
417	2504140	2009	Dennis-Yarmouth School District	0.246934605547343	0.264486110905315	0.229383100189371	0.00800732514721231	0	1	0	0	NA	NA	NA	NA	NA	NA	NA	0.0128244406513317	0.0160646021719128	0.0890496679866828	0.0480895671434625	0.833971711425545	0.301466082119249	0.0777745326434625	0.390637569584746	0.039872869	0.152845998
418	2504140	2010	Dennis-Yarmouth School District	0.155645675815008	0.173083416765185	0.138207934864831	0.00800732514721231	0	1	0	0	0.400207627	10.77084868	0.332572899	0.148212588	0.072570828	0.057901678	0.182278896	0.0154917648756992	0.0195150269670603	0.0869648039546302	0.0456834943567433	0.83234492071908	0.321779565361094	0.0757595931131137	0.449287381144189	0.043595103	0.151985667
419	2504140	2011	Dennis-Yarmouth School District	0.225370979587007	0.213902679845951	0.236839279328063	0.00720439508832739	0	1	0	0	0.266471841	10.81348481	0.340390498	0.23431093	0.072578584	0.063885601	0.17679311	0.018839122361165	0.0255563728601942	0.0777048708368932	0.0503065721462783	0.827593073064078	0.346245925886731	0.0434711858582524	0.444873333911327	0.048765239	0.161613004
420	2504140	2012	Dennis-Yarmouth School District	0.155989939192541	0.183934723315427	0.128045155069655	0.00660586011776985	0	1	0	0	0.250806678	10.83240274	0.338814239	0.217104067	0.071696501	0.080916902	0.184334573	0.0196663126869919	0.0253246664539295	0.0796947351836043	0.0593456540928184	0.815968634664634	0.381528004947832	0.0511945830440379	0.446181568800813	0.057115198	0.16618264
421	2504140	2013	Dennis-Yarmouth School District	0.139018668262365	0.16003143474915	0.11800590177558	0.00660586011776985	0	1	0	0	0.188191117	10.88302423	0.336038432	0.201907426	0.087357621	0.084103336	0.181224485	0.0198138068453262	0.0251628015218561	0.0833983956509751	0.0704551113086752	0.801169877071285	0.372669569560188	0.0687557042273033	0.515978279124412	0.065547304	0.172102034
422	2504140	2014	Dennis-Yarmouth School District	0.145141217218565	0.133948436268688	0.156333998168443	0.005	0	1	0	0	0.208323801	10.93831866	0.332840238	0.257812942	0.07524809	0.09015096	0.167952173	0.0210435255299443	0.0232036273941504	0.0903022055445682	0.0778339935536212	0.787616673933148	0.320618735745125	0.0983847976002785	0.505268298651811	0.080157687	0.164914586
423	2504140	2015	Dennis-Yarmouth School District	0.250606234963825	0.254446480738646	0.246765989189003	0.00260586011776985	0	1	0	0	0.492768747	10.9772808	0.342519926	0.181616899	0.073142304	0.078251614	0.15142966	0.0227085874088359	0.0248567079431978	0.0869624151795231	0.0822128611185133	0.783259419760168	0.449082987662693	0.0531173511683029	0.429744481591164	0.073339941	0.167822927
424	2504140	2016	Dennis-Yarmouth School District	0.151575292080535	0.136537890913013	0.166612693248057	0.00260586011776985	0	1	0	0	0.556003128	11.02003445	0.357434848	0.15443533	0.072770802	0.083243717	0.160813968	0.0240712324049123	0.0213036458673684	0.101132704018947	0.0917961836792982	0.761696239202105	0.363226641470175	0.0712329886870175	0.444254797806316	0.078989447	0.172049888
425	2504200	2009	Dighton-Rehoboth School District	0.407045061383777	0.474115902543349	0.339974220224206	0.00464357988276145	0	0	0	1	NA	NA	NA	NA	NA	NA	NA	0.000270811311271298	0.00759449384534731	0.0219081836153342	0.00861575400982962	0.961610751432503	0.0788061505065531	0.0199713853014417	0.0969596404724771	0.000603136	0.156513872
426	2504200	2010	Dighton-Rehoboth School District	0.348682810649193	0.405042535354456	0.292323085943931	0.00428238061456894	0	0	0	1	1.178303398	11.32041139	0.356472273	0.03747844	0.079910381	0.034773076	0.118413391	0.000687821365397462	0.0102080370233801	0.0285126438410154	0.00975862339679359	0.950832853820975	0.0878469673567134	0.0227767358496994	0.122464267084168	0.002472952	0.149304482
427	2504200	2011	Dighton-Rehoboth School District	0.406299638524683	0.439231037855237	0.373368239194129	0.00429671806743083	0	0	0	1	1.081726251	11.33505193	0.36346097	0.033062115	0.099267671	0.041818152	0.115096834	0.000687069268745853	0.0100254464432648	0.0332217844751161	0.00895136948506967	0.947114338120106	0.100293083650962	0.0305575100145985	0.129185765207034	0.003452605	0.154111739
428	2504200	2012	Dighton-Rehoboth School District	0.473560985759123	0.517733748392065	0.429388223126181	0.00557909868199978	0	0	0	1	0.969542821	11.32047977	0.343673822	0.020727571	0.110242116	0.05200359	0.120906217	0.000994535920454545	0.0111468239177807	0.0261038823335562	0.00566745229679144	0.956087311024733	0.125377207838235	0.0276033150668449	0.16276046097393	0.002534854	0.146070976
429	2504200	2013	Dighton-Rehoboth School District	0.428134366278942	0.483161817046143	0.37310691551174	0.00557909868199978	0	0	0	1	1.034693673	11.33214651	0.357035948	0.031276567	0.101843019	0.049193771	0.122286593	0.000695645905737705	0.0119582059262295	0.0295635084624317	0.0058846592329235	0.95189797548224	0.130097736787568	0.0402973762513661	0.16015091105806	0.002301874	0.144689247
430	2504200	2014	Dighton-Rehoboth School District	0.344490855867032	0.312528213940767	0.376453497793296	0.00557909868199978	0	0	0	1	1.13222949	11.38650684	0.338186125	0.02490175	0.083143529	0.05311948	0.12931415	0	0.0113174789387613	0.0370598511503131	0.00808886996102992	0.943533810512874	0.131382188136395	0.0413126790013918	0.170638023352122	0.001331115	0.140432612
431	2504200	2015	Dighton-Rehoboth School District	0.284235347521574	0.235678944081476	0.332791750961672	0.0049259604973304	0	0	0	1	1.315759144	11.41176836	0.337301754	0.020547962	0.071516784	0.035095291	0.11018424	0	0.01284541194926	0.0396221208696265	0.00840077499647639	0.939131690513742	0.154642866544045	0.0391868953009161	0.165976922343904	0.001376936	0.132185886
432	2504200	2016	Dighton-Rehoboth School District	0.283935837370841	0.245586760957706	0.322284913783977	0.0049259604973304	0	0	0	1	1.406866613	11.46115761	0.339955983	0.021053782	0.050724578	0.044626024	0.121427741	0	0.0135414385178063	0.0413458448547009	0.00859023446296296	0.936522486688746	0.116179993579772	0.0377697859273504	0.159283917241453	0.001021798	0.133514986
433	2504230	2009	Douglas School District	0.2867585003185	0.301520799317662	0.271996201319338	0.004	0	0	0	1	NA	NA	NA	NA	NA	NA	NA	0	0.00339437665329884	0.0283972450608021	0.00285634039586028	0.965352047366106	0.100780406474774	0.0348940296752911	0.135317100078913	0.000568505	0.160318363
434	2504230	2010	Douglas School District	0.250391943560587	0.22264863977601	0.278135247345165	0.004	0	0	0	1	1.327952101	11.31187259	0.355456627	0.001032131	0.076842536	0.023976818	0.105612769	0	0.00296608515140415	0.0254737651953602	0	0.971560151023199	0.109717328140415	0.0392166971916972	0.160015873345543	0.000564653	0.162055336
435	2504230	2011	Douglas School District	0.263049545935402	0.267966410773704	0.2581326810971	0.0051	0	0	0	1	0.917846779	11.25399105	0.329975853	0.01564784	0.097087265	0.051238998	0.145264533	0	0.00402597032996207	0.0199822931238938	0	0.975991732633375	0.112950981508217	0.0501519374816688	0.156454356118837	0	0.164067013
436	2504230	2012	Douglas School District	0.28567609707724	0.302999197481061	0.268352996673418	0.0051	0	1	0	0	0.848076236	11.29445954	0.322500418	0.014632397	0.102791334	0.077213463	0.137996811	0.000821777066666667	0.00410888533333333	0.0199242180025157	0.00164355413333333	0.97350158711195	0.114541133542138	0.0302686104339623	0.161292376330818	0	0.153981265
437	2504230	2013	Douglas School District	0.370223182134991	0.417273154364439	0.323173209905542	0.0051	0	1	0	0	0.944770381	11.3420426	0.367402943	0.001965051	0.103319445	0.074772223	0.145327082	0	0.00864411775909661	0.0173821247051443	0.00177121961104141	0.972202535636135	0.131358646826851	0.0253689976248432	0.151126827934755	0	0.153892577
438	2504230	2014	Douglas School District	0.302668987883066	0.293520704038259	0.311817271727873	0.003	0	0	0	1	0.937232795	11.37389665	0.349270786	0.025585499	0.079853634	0.095379776	0.16049339	0.000342023698013245	0.0103049457006623	0.0182709343509934	0.00439283901192053	0.966689254977483	0.125000703389404	0.0227155102900662	0.150136791568212	0.000626566	0.15914787
439	2504230	2015	Douglas School District	0.28344960805574	0.231010303810323	0.335888912301158	0.003	0	1	0	0	1.06254907	11.38214092	0.3614311	0.024563882	0.069528126	0.082908234	0.157664865	0.00100473383016477	0.0157138641115336	0.0217637088174905	0.00478241744106464	0.956735250638783	0.150302102852978	0.0244052185678073	0.172857083501901	0.001943005	0.178108808
440	2504230	2016	Douglas School District	0.390061912444149	0.279933004281915	0.500190820606383	0.003	0	1	0	0	1.34232623	11.44397065	0.332842946	0.015518202	0.03850058	0.075440972	0.138097001	0	0.0208757651403743	0.030584142394385	0.0056976827459893	0.94284241228877	0.11252419921123	0.0235635190427807	0.178015242938503	NA	0.178571429
441	2504260	2009	Dover School District	0.83119268451634	0.886630536898693	0.775754832133987	0.00109994593425614	0	1	0	0	NA	NA	NA	NA	NA	NA	NA	0.00442462545695364	0.0665712925231788	0.0111048293211921	0.0377102706291391	0.880188973652318	0.01208981	0.003185225	0.0163915204635762	0.010362694	0.124352332
442	2504260	2010	Dover School District	0.920639752553029	0.914601788394649	0.926677716711409	0.00133174740484458	0	1	0	0	2.568244217	11.86675505	0.776905922	0.01873373	0.033600252	0.031677428	0.056989951	0.00448537171717172	0.0795112503265993	0.0123139518787879	0.0369656531178451	0.866723776757576	0.022727273	0.001748252	0.0334058285185185	0.013986014	0.11013986
443	2504260	2011	Dover School District	0.993365955307692	1.02516599125418	0.961565919361204	0.00131665941713816	0	1	0	0	2.658122577	12.05300668	0.780923776	0.009117988	0.050209169	0.004310021	0.062098187	0	0.0844277681337793	0.0225140713444816	0.0281425883444816	0.864915547852843	0.0255474440468227	0.00547445230434783	0.0367593207993311	0.010948905	0.124087591
444	2504260	2012	Dover School District	0.936559805182143	1.056617719925	0.816501890439286	0.00774040887342126	0	1	0	0	2.684872682	12.05784393	0.807951524	0.011135009	0.053954472	0.011444031	0.051563556	0	0.0845070434121864	0.0261569413691756	0.0342052316379928	0.855130814630824	0.02734375	0.0078125	0.0320904619749104	0.03125	0.1328125
445	2504260	2013	Dover School District	1.13682092277206	1.27576275057143	0.997879094972696	0.00771656574394266	0	1	0	0	2.633167535	12.01812253	0.812498526	0.002678865	0.060346071	0.004617984	0.075002698	0	0.0869565240340136	0.0276679839727891	0.0296442696598639	0.855731237670068	0.0267686410170068	0.00629457064285714	0.0272108842380952	0.036328872	0.13001912
446	2504260	2014	Dover School District	1.15611370630504	1.24387620839502	1.06835120421505	0.00772781141868316	0	1	0	0	2.622766877	11.99355168	0.815188978	0.000922316	0.062711024	0.00451349	0.065657276	0.00134910427046263	0.0864812419323844	0.0340995269857651	0.0287031082491103	0.849367026476868	0.0158730170035587	0.001984127	0.0178764813060498	0.015873016	0.154761905
447	2504260	2015	Dover School District	1.02415333115454	0.989714699992727	1.05859196231636	0.00227919333910024	0	1	0	0	2.698814033	12.0973407	0.825034947	0.000920963	0.060041923	0.005208675	0.05858216	0.002242153	0.0852017940842491	0.0426008973809524	0.0313901340586081	0.83856502978022	0.0341151396263736	0.0142352377032967	0.0356588567289377	0.025586354	0.179104478
448	2504260	2016	Dover School District	0.967032678068791	0.919624320541353	1.01444103559623	0.00235932021518781	0	1	0	0	2.85683366	12.14625925	0.825776982	0.000985485	0.042607525	0.001146378	0.052406298	0.002217295	0.0953436784106464	0.0598669612623574	0.0288248343117871	0.813747217524715	0.0152716416387833	0.0177503466730038	0.0414008424752852	0.025	0.152083333
449	2504320	2009	Dracut School District	0.200192214535039	0.232725856256804	0.167658572813274	0.001	0	1	0	0	NA	NA	NA	NA	NA	NA	NA	0.000492610855172414	0.0413452009576355	0.0511346031019704	0.0233594295418719	0.883668144075862	0.107105731760591	0.0464748254748768	0.164637821276847	0.011694511	0.129355609
450	2504320	2010	Dracut School District	0.20117727779904	0.1856907616856	0.216663793912481	0.001	0	1	0	0	1.023153077	11.12347472	0.243422888	0.030836199	0.061623479	0.033316572	0.122383144	0	0.0437306489073146	0.0489576684774549	0.0238142622024048	0.883497430299599	0.103473441839178	0.044531980259018	0.182321345364228	0.010469929	0.123204285
451	2504320	2011	Dracut School District	0.22692717664827	0.246596933703061	0.207257419593479	1e-04	0	1	0	0	0.911747266	11.15641742	0.239018592	0.050621138	0.068822728	0.043021898	0.132282238	0.000129545848748084	0.0450483151931528	0.0566621698216658	0.0273665111568728	0.870793461008176	0.139450665161472	0.0438330500332141	0.197930969788452	0.011199602	0.12419114
452	2504320	2012	Dracut School District	0.199151437008634	0.241046002705913	0.157256871311355	1e-04	0	1	0	0	0.898249213	11.19582252	0.250876136	0.060620228	0.061546673	0.066049009	0.134834423	0	0.0477871491095962	0.0598878069470372	0.0281732891158888	0.864151735078133	0.132643592884636	0.0379953614315679	0.181889083317777	0.008854035	0.128004048
453	2504320	2013	Dracut School District	0.205043254080321	0.218174070582002	0.19191243757864	1e-04	0	1	0	0	0.912302218	11.27587942	0.256456001	0.069981042	0.068326817	0.066796869	0.131855801	0.000206349302869288	0.051938263130712	0.0657183355302869	0.0301357358724761	0.852001333912859	0.199727625010096	0.0388716792513284	0.231898964487779	0.01213843	0.133264463
454	2504320	2014	Dracut School District	0.220207497295421	0.214348953350587	0.226066041240256	0	0	1	0	0	0.889468215	11.27336603	0.243493882	0.067505237	0.059264485	0.072223772	0.148902	0.0013091893972311	0.0501280076347178	0.0685744717460064	0.0374716216895634	0.842516703272098	0.201283602489883	0.053598300786475	0.255345487870075	0.009958071	0.145178197
455	2504320	2015	Dracut School District	0.262400592988665	0.222325339939655	0.302475846037675	0	0	1	0	0	0.951786041	11.28519167	0.248126446	0.041564746	0.05881782	0.07185903	0.149952461	0.00135461840362087	0.0494331503466454	0.0753084886853035	0.04463283114164	0.829270920468584	0.254370176503195	0.0574155979174654	0.244923604543131	0.010303688	0.152657267
456	2504320	2016	Dracut School District	0.207517622783713	0.088153459851811	0.326881785715616	0	0	1	0	0	1.051415881	11.40384716	0.282935418	0.050368185	0.048793775	0.077299166	0.164852283	0.00247618801525054	0.0546819833327887	0.0753366717385621	0.0565273406928105	0.810977804730937	0.21865938421732	0.0596354562265795	0.240526548912309	0.009852217	0.166940339
457	2504360	2009	Dudley-Charlton Regional School District	0.438665355863828	0.504318440794323	0.373012270933333	0.00209045748613678	0	0	0	1	NA	NA	NA	NA	NA	NA	NA	0.00208241990452511	0	0.034913843213824	0.0082772354196917	0.954726505278468	0.0882059932073595	0.0429448879860766	0.144763776782198	0.009593422	0.137277296
458	2504360	2010	Dudley-Charlton Regional School District	0.461039743783691	0.537955856801686	0.384123630765695	0.0019764325323475	0	0	0	1	1.067803714	11.19220474	0.316776329	0.05948123	0.064332246	0.042679689	0.120342138	0.00180074959131293	0	0.0377350490528134	0.00783209944718657	0.952632102180652	0.102647187064166	0.0536915178474827	0.160742573264067	0.010809568	0.13224471
459	2504360	2011	Dudley-Charlton Regional School District	0.519100138647141	0.578087904195566	0.460112373098717	0.00197412199630314	0	0	0	1	1.053752397	11.2704192	0.325223642	0.062084351	0.073386459	0.048718147	0.122130561	0.00190063849583129	0	0.0439287964433546	0.00684367173173124	0.947326907013242	0.112753614012261	0.0508505751809711	0.174789166799411	0.013567251	0.128654971
460	2504360	2012	Dudley-Charlton Regional School District	0.557038354547713	0.629541174760294	0.484535534335132	0.00197412199630314	0	0	0	1	1.008037356	11.30752796	0.30855203	0.050770556	0.076586182	0.061443802	0.128417392	0.00152187097927972	0	0.0487966565895412	0.00994946108337444	0.939731991068081	0.142675527317711	0.0418159430286137	0.183202214367045	0.020973963	0.128254581
461	2504360	2013	Dudley-Charlton Regional School District	0.513860044685102	0.588176967603229	0.439543121766976	0.00292040203327172	0	0	0	1	1.031053334	11.34161213	0.314606424	0.062997307	0.081465446	0.049901494	0.126584098	0.00136253704019608	0	0.0564193712186275	0.0124086774867647	0.929809401798039	0.167441824684314	0.0324209953877451	0.203741515310294	0.021091811	0.124813896
462	2504360	2014	Dudley-Charlton Regional School District	0.497038128668211	0.497071615317848	0.497004642018573	0.0029400415896488	0	1	0	0	0.844032582	11.30793801	0.311084635	0.079250461	0.087279503	0.067593648	0.144462699	0.00153924863269325	0	0.0600890539448548	0.0127429290098474	0.925628774861644	0.190033538928607	0.0383868870699163	0.250529017044313	0.018802573	0.130628402
463	2504360	2015	Dudley-Charlton Regional School District	0.506169335453962	0.491803090571356	0.520535580336568	0.0029400415896488	0	1	0	0	0.716671847	11.25438996	0.309016642	0.100810881	0.085688702	0.073480374	0.160569776	0.00191023450919305	0.0156911623743616	0.064891258473953	0.0135368652706844	0.903970478461185	0.217778551971399	0.0487806452609806	0.202274467964249	0.017262947	0.130597948
464	2504360	2016	Dudley-Charlton Regional School District	0.355994566707183	0.302341163827784	0.409647969586583	0.00295253003696858	0	1	0	0	0.720357008	11.29972999	0.300747251	0.087018422	0.085501893	0.083923975	0.16279059	0.00159320088975559	0.0138404427046282	0.0653262557925117	0.0154072566973479	0.903832862620385	0.162401117939678	0.0432169587035881	0.198180356952158	0.014154457	0.13409486
465	2504410	2009	Duxbury School District	0.743900002347029	0.804835940385987	0.682964064308072	0.003	0	1	0	0	NA	NA	NA	NA	NA	NA	NA	0.00187653980565806	0.00710074793665437	0.00171620751783518	0.00315581499323493	0.986150687594711	0.0325273451660517	0.0104306988542435	0.041188146201107	0	0.127893175
466	2504410	2010	Duxbury School District	0.725396382514172	0.753190097373383	0.69760266765496	0.003	0	1	0	0	1.945071364	11.59385881	0.671669256	0.013380604	0.065488995	0.016080707	0.111256209	0.000446366704094293	0.00818166345471464	0.00214578163151365	0.00321249587468983	0.98601371057134	0.0315775174863524	0.010523452310794	0.0406189609311414	0	0.130988478
467	2504410	2011	Duxbury School District	0.757251258112099	0.806029156708877	0.708473359515322	0	0	1	0	0	1.998602507	11.66939131	0.661333909	0.01330629	0.070871923	0.018620278	0.091399696	0.000625907254174397	0.00774372656648114	0.00571006361038961	0.0047722744768089	0.981148025580705	0.0216450218089054	0.0117501541892393	0.032953527034632	0	0.141361257
468	2504410	2012	Duxbury School District	0.814835410890368	0.851014333458465	0.778656488322272	0	0	1	0	0	1.90902499	11.6603148	0.650306225	0.023201115	0.075693817	0.031081843	0.084911524	0	0.0108305619089752	0.00827986613621897	0.00558177918077658	0.975307802234882	0.0266485119859962	0.0120549287129217	0.0393746624449395	0	0.130299252
469	2504410	2013	Duxbury School District	0.783814710571804	0.821299122818949	0.746330298324658	0	0	1	0	0	1.812851162	11.69340963	0.631102656	0.018101544	0.084048749	0.028390904	0.111776956	0	0.0104769664699029	0.00844574210420712	0.00692659679093851	0.974150692683495	0.0309641708595469	0.0135465421631068	0.0436332132213592	0.001850709	0.132942628
470	2504410	2014	Duxbury School District	0.800675185353219	0.786857902890992	0.814492467815445	0.002	0	1	0	0	1.948640074	11.73037844	0.629763155	0.025052627	0.06877782	0.02947657	0.093281213	0.000439448582574772	0.00836787445513654	0.0118218981254876	0.00588381827828349	0.973486951246424	0.0330748665481144	0.0123221296495449	0.0509839573803641	0.002157165	0.131895223
471	2504410	2015	Duxbury School District	0.804672210492827	0.745469973873563	0.863874447112092	0.002	0	1	0	0	1.923090142	11.73168681	0.644015145	0.040793445	0.070102655	0.026973047	0.097180033	0.000703113128135593	0.0160003182142373	0.012089870219661	0.00230678062915254	0.968899919057627	0.0440224840244068	0.00880310206779661	0.0622606652250847	0.002467613	0.13726095
472	2504410	2016	Duxbury School District	0.581281189531685	0.566930107727522	0.595632271335847	0.002	0	1	0	0	1.939839511	11.72983214	0.662816442	0.038999221	0.064854936	0.031768208	0.106281381	0.00138743895962315	0.0131854406729475	0.0193955217321669	0.00207638788290713	0.963955218142665	0.0147620651379542	0.00935736182032301	0.0685725752792732	0.00308642	0.146604938
473	2504440	2009	East Bridgewater School District	0.457552204625537	0.527920319959967	0.387184089291107	0	0	1	0	0	NA	NA	NA	NA	NA	NA	NA	0.00372977474728941	0.00587411223436197	0.016955636175146	0.0137360257222686	0.959704452265221	0.0797141165713094	0.0226229571584654	0.104496260218515	0.000412371	0.139381443
474	2504440	2010	East Bridgewater School District	0.506879058171261	0.56695257215873	0.446805544183793	0.001	0	1	0	0	0.989850624	11.22021846	0.252997177	0.041431427	0.065375189	0.0550519	0.126357194	0.00377081065488215	0.00690807804208754	0.0156028398367003	0.0120745652474747	0.961643707020202	0.106738940193603	0.0504915718518519	0.156092168631313	0	0.141473684
475	2504440	2011	East Bridgewater School District	0.55466157393064	0.530972982404237	0.578350165457042	0.011	0	1	0	0	0.909969774	11.26148367	0.253984756	0.101010198	0.055159143	0.069515775	0.129297211	0.00188400123002634	0.00647672270851624	0.0188648729429324	0.0101008211694469	0.9626735725259	0.123384778584723	0.0426558166839333	0.149204500242318	0.003457217	0.147363872
476	2504440	2012	East Bridgewater School District	0.570745659362818	0.546301770319358	0.595189548406278	0.011	0	1	0	0	0.861545771	11.27828508	0.250565253	0.093147586	0.058244607	0.08115171	0.138661144	0.00158082603191489	0.00292132189095745	0.0184453808980496	0.00895618910638298	0.968096280105496	0.13802155110195	0.0271428942358156	0.182783435879433	0.003064799	0.159369527
477	2504440	2013	East Bridgewater School District	0.589041939478603	0.62579574347195	0.552288135485255	0.011	0	1	0	0	1.163092725	11.37270904	0.243817201	0.012238683	0.060394033	0.051286827	0.129846192	0.00204486451073345	0.00255920055187835	0.0147420214740608	0.0112835190322004	0.969370396491055	0.142013178970483	0.029819994519678	0.176507672059928	0.007123776	0.156277827
478	2504440	2014	East Bridgewater School District	0.490509140424017	0.482782032353048	0.498236248494986	0.001	0	1	0	0	1.072707187	11.41747775	0.239701986	0.033111556	0.060309053	0.051217745	0.160529027	0.00102832090545455	0.00445535386181818	0.00844519200909091	0.0170222588127273	0.969048864256364	0.131550420576364	0.0327005194163636	0.192837437090909	0.005224205	0.165433174
479	2504440	2015	East Bridgewater School District	0.503009844395591	0.42713170451532	0.578887984275862	0.001	0	1	0	0	1.041011157	11.36028342	0.252751908	0.029001889	0.062667153	0.058355638	0.15506084	0.00299120655073801	0.00655608550276753	0.00955562968450185	0.0184216932859779	0.962475386023063	0.167890006608856	0.0306286591872694	0.161427746851476	0.003496503	0.179632867
480	2504440	2016	East Bridgewater School District	0.451658336886121	0.440427289963201	0.462889383809041	0.001	0	1	0	0	0.969333419	11.35829757	0.259896214	0.013827935	0.061891842	0.077317841	0.173329861	0.00335964357620818	0.00488035537918216	0.0103386530659851	0.0193013090557621	0.962120027564126	0.110227900592937	0.0438100430864312	0.158996884273234	0.005591398	0.177634409
481	2504590	2009	Easthampton School District	0.121810665224932	0.267016774422764	-0.0233954439729	0.0043	0	1	0	0	NA	NA	NA	NA	NA	NA	NA	0	0.0406657022409639	0.0614563077054886	0.0304015440227577	0.867476441587684	0.234045757440428	0.0627826797402945	0.329239357813922	0	0.18594791
482	2504590	2010	Easthampton School District	0.169723015879121	0.250333844230769	0.089112187527473	0.0043	0	1	0	0	0.640890319	10.86482384	0.29896012	0.048391247	0.063263365	0.071215366	0.172565086	0	0.0416705846468966	0.0675372917310345	0.0250744526689655	0.865717668171035	0.247387311666207	0.0818944469255172	0.360108528936552	0	0.17968254
483	2504590	2011	Easthampton School District	0.18562723956277	0.244111257366255	0.127143221759285	0.0043	0	1	0	0	0.697957457	10.85883587	0.308885561	0.045737335	0.064869975	0.057583555	0.168694643	0	0.0408007125712271	0.0852237647997179	0.00977702841325811	0.864198499133991	0.263539602394922	0.0686830160253879	0.377214510906911	0	0.179323548
484	2504590	2012	Easthampton School District	0.173116232406976	0.21302191949658	0.133210545317373	0.0029	0	1	0	0	0.596059707	10.92488412	0.306749618	0.06960382	0.0744345	0.080418637	0.163553829	0.0013793104	0.0519415997517241	0.0791139958055172	0.0195791337806897	0.847985960776552	0.291306531492414	0.0765075788937931	0.383593280525517	0	0.212939698
485	2504590	2013	Easthampton School District	0.101073391768024	0.168259775910053	0.033887007625995	0.0029	0	1	0	0	0.70097478	10.97849225	0.289499756	0.040796647	0.076004158	0.086663874	0.140338269	0	0.0469716743541944	0.0863914850745672	0.0173102530825566	0.849326589524634	0.27127366129028	0.0663483727603196	0.401571905005326	0	0.192718142
486	2504590	2014	Easthampton School District	0.113165084282955	0.161252430988935	0.065077737576976	0.0029	0	1	0	0	0.590883232	10.98692298	0.306452893	0.099837118	0.064067031	0.099082166	0.158962047	0	0.0380082736148459	0.0893919148879552	0.0194045531778711	0.85319525459944	0.296121794771709	0.0669731676834734	0.419069604137255	0	0.180653427
487	2504590	2015	Easthampton School District	0.27650848384264	0.26303783927566	0.289979128409621	0.0078	0	1	0	0	0.605559085	10.9807822	0.332133749	0.084605824	0.075474317	0.099083768	0.151049268	0	0.0353512482064057	0.0853327298279953	0.01266059428707	0.866655428903915	0.279451480633452	0.0698971350320285	0.283723347020166	0	0.175395395
488	2504590	2016	Easthampton School District	0.235271500403479	0.208392031366959	0.26215096944	0.0078	0	1	0	0	0.395546425	11.02325764	0.338210242	0.139442314	0.075915567	0.113217933	0.181244559	0.000357995217183771	0.0386054309988067	0.101628080706444	0.0157924573138425	0.843616034760143	0.224763377799523	0.0704336524701671	0.27280938727685	0.009677419	0.181498381
489	2504620	2009	Easton School District	0.658765288533566	0.722313379280881	0.595217197786251	0.005	0	1	0	0	NA	NA	NA	NA	NA	NA	NA	0.00088629652995143	0.0336576169465731	0.0357487811327577	0.0423961812558014	0.887311104837021	0.0424792535914733	0.0129861787317863	0.071418205300054	0.006362942	0.174344617
490	2504620	2010	Easton School District	0.67606984179616	0.741812632705258	0.610327050887063	0.005	0	1	0	0	1.399954174	11.30653877	0.469138539	0.017243685	0.065397496	0.029755735	0.136906812	0.00108789589420521	0.0333330179564062	0.0338904360935673	0.0428323849617225	0.888856274115364	0.0639511353163211	0.0138483157490696	0.075811411482722	0.009472606	0.178187404
491	2504620	2011	Easton School District	0.656029510116758	0.718783958274211	0.593275061959305	0.005	0	1	0	0	1.402884133	11.37119011	0.469455071	0.02917288	0.070639494	0.031168897	0.131076043	0.00223577289479393	0.0291032859690889	0.0347396299034707	0.0460136048969631	0.88790771471692	0.0726681107803688	0.0135574834701735	0.0967023089739696	0.012072951	0.181094272
492	2504620	2012	Easton School District	0.691275229711104	0.792340787804384	0.590209671617824	0.005	0	1	0	0	1.385138639	11.44507359	0.475994041	0.01719296	0.076606739	0.047252667	0.139418635	0.00279917019825708	0.0307663682990196	0.0363924633082789	0.0464675399422658	0.883574462953704	0.0762527218273421	0.0168845319733115	0.0928943786481482	0.012371134	0.184278351
493	2504620	2013	Easton School District	0.62360693245215	0.742761758233675	0.504452106670626	0.005	0	1	0	0	1.418048982	11.45610134	0.472824184	0.031447438	0.076410356	0.027257693	0.141357283	0.00335315744186046	0.0323666085375879	0.0362661781503515	0.0446399508945376	0.883374104354246	0.0784207709826933	0.0151433208664143	0.108596650195241	0.010309278	0.181443299
494	2504620	2014	Easton School District	0.580609207938676	0.670828587530121	0.49038982834723	0.004	0	1	0	0	1.447666929	11.48171954	0.486366591	0.047407307	0.072165918	0.03586874	0.130485058	0.00299678904166667	0.0267768089824561	0.0372843725076754	0.0495493801030702	0.883392622493969	0.109649126588816	0.016995615185307	0.133683769734649	0.012412723	0.170416343
495	2504620	2015	Easton School District	0.596311652356442	0.629823975954674	0.562799328758211	0.004	0	1	0	0	1.402164769	11.50275064	0.478430576	0.055400696	0.067882557	0.036977941	0.149619922	0.00232134432144878	0.0313412032178834	0.0348384942224109	0.0475997790220713	0.883899181383701	0.114318056183362	0.0181097901341256	0.135160055863045	0.011067194	0.167061924
496	2504620	2016	Easton School District	0.604356762127566	0.695911877854312	0.512801646400819	0.004	0	1	0	0	1.447439032	11.55366713	0.476482993	0.052167684	0.062478705	0.045299518	0.146348779	0.00179574475729288	0.026900916172112	0.0376753838803967	0.0472392581697783	0.886388691902567	0.0844923843798133	0.0182794409299883	0.126050347632439	0.011926849	0.165385635
497	2504650	2009	Oak Bluffs School District	0.604207169657183	0.606450082663121	0.601964256651246	0.003	0	0	0	1	NA	NA	NA	NA	NA	NA	NA	0.0419947496797153	0.0236220470142349	0.1233595826121	0.0288713911316726	0.7821522166121	0.0889423022989324	0.0841346168113879	0.18831114013879	0.052884615	0.225961538
498	2504650	2010	Oak Bluffs School District	0.632057748055159	0.546564757214022	0.717550738896296	0.003	0	0	0	1	0.538370961	10.90400419	0.35861083	0.112545276	0.082136896	0.023168914	0.183226423	0.0322580638	0.0188172050981132	0.118279566815094	0.0322580638	0.798387102954717	0.0886699502075472	0.0640394096490566	0.195703065826415	0	0.224137931
499	2504650	2011	Oak Bluffs School District	0.695468615770278	0.636384956916981	0.754552274623574	0.003	0	0	1	0	1.285946168	11.25416175	0.348903017	0.110907099	0.038620732	0.028917402	0.114672991	0.026881720906015	0.0215053766278195	0.129032255045113	0.0483870957669173	0.774193534296992	0.127450989537594	0.049019611056391	0.199048295139098	0.041666667	0.220588235
500	2504650	2012	Oak Bluffs School District	0.777625643525102	0.723882171315589	0.831369115734615	0.002	0	0	1	0	1.281207781	11.15856517	0.372742366	0.090417221	0.047079111	0.031871985	0.111250218	0.016759777443609	0.0251396651165414	0.122905031191729	0.0474860341052632	0.787709472654135	0.183462526097744	0.0645994851691729	0.236126480484962	0.03875969	0.211886305
501	2504650	2013	Oak Bluffs School District	0.746366812362324	0.741127465820084	0.751606158904564	0.002	0	0	1	0	1.334707715	11.06672171	0.371586919	0.081695141	0.021539128	0.020998681	0.126797991	0.028409091785124	0.0227272735123967	0.119318178004132	0.0454545476115702	0.78409093253719	0.169270826252066	0.0572916689958678	0.259646931132231	0.0625	0.21875
502	2504650	2014	Oak Bluffs School District	0.702906235394099	0.676474414683486	0.729338056104712	0.002	0	0	1	0	1.206433368	11.21955688	0.402369048	0.179227456	0.024313127	0.027417844	0.132572023	0.0197183099147982	0.0197183099147982	0.132394373412556	0.0422535211165919	0.785915494475336	0.198966407192825	0.0723514168878924	0.303736920856502	0.100775194	0.224806202
503	2504650	2015	Oak Bluffs School District	0.332586786536667	0.280589234073333	0.384584339	0.002	0	0	1	0	0.796193479	11.12346785	0.42741944	0.250757835	0.037159049	0.036455284	0.159992465	0.0321715810362903	0.0160857905403226	0.15817694628629	0.0375335100040323	0.756032174596774	0.301703155270161	0.070559612608871	0.263428178447581	0.136253041	0.209245742
504	2504650	2016	Oak Bluffs School District	0.282048722822704	0.272073719129278	0.292023726516129	0.002	0	0	1	0	0.551099561	10.96958217	0.394594036	0.277824991	0.024367751	0.049678523	0.153846226	0.0253807104460967	0.0126903551821561	0.190355329345725	0.0406091369219331	0.730964483360595	0.205812851416357	0.0779599545092937	0.231625615579926	0.127314815	0.185185185
505	2504710	2009	Erving School District	0.299771939	0.136708260164384	0.462835617835616	0.001	0	0	1	0	NA	NA	NA	NA	NA	NA	NA	0	0	0.0613604460752688	0	0.938639568741935	0.230366494860215	0.104712036397849	0.39543825355914	0	0.146596859
506	2504710	2010	Erving School District	0.471263767166667	0.467655032242424	0.474872502090909	0.0047	0	0	1	0	0.196549238	10.80635728	0.160578996	0.127583445	0.07760555	0.073552638	0.159906868	0	0	0.0379818591666667	0	0.962018149047619	0.293103449869048	0.0977011449642857	0.434523809261905	0	0.172413793
507	2504710	2011	Erving School District	0.1192984165	0.286991989	-0.048395156	0.0047	0	0	1	0	0.097820717	10.86720837	0.181881712	0.118807883	0.088585144	0.077916617	0.186486446	0	0	0.0323080902054795	0	0.967691944123288	0.274390239657534	0.0609756116575342	0.45478636660274	0	0.201219512
508	2504710	2012	Erving School District	0.494958261465116	0.475835029511628	0.514081493418605	0.0047	0	0	1	0	-0.066168959	10.8723025	0.195545047	0.138358164	0.098336177	0.109311369	0.176829875	0	0	0.0206840252328767	0	0.979315979945205	0.312101904219178	0.0828025492739726	0.458904109506849	0	0.242038217
509	2504710	2013	Erving School District	0.307498497	0.16980193	0.445195064	0.0027	0	0	1	0	0.170858238	10.92241828	0.214510126	0.112904134	0.09000614	0.091617784	0.196410383	0.00566893416666667	0	0.034013605702381	0	0.960317452678571	0.318471333702381	0.0636942666190476	0.48044068525	0	0.242038217
510	2504710	2014	Erving School District	0.249185885977551	0.2797732912	0.218598480755102	0.0027	0	0	1	0	0.160529903	11.04920957	0.209508088	0.140233953	0.087127903	0.105031977	0.199192512	0	0	0.0661519556951219	0	0.933848032073171	0.317880812719512	0.0662251655121951	0.452032520378049	0	0.231788079
511	2504710	2015	Erving School District	0.215662519433333	0.107718793133333	0.323606245733333	0.0027	0	0	1	0	0.190310985	11.0418756	0.186505084	0.148351075	0.082708475	0.104405095	0.172447245	0	0	0.0580512837307692	0	0.941948695269231	0.399999991653846	0.0642857165	0.303418803653846	0	0.25
512	2504710	2016	Erving School District	0.157321206	-0.086839672	0.401482084	0.003	0	0	1	0	0.174159378	11.06744992	0.147214024	0.189744873	0.066352831	0.119449564	0.145895123	0	0	0.0476621759041096	0	0.952337866013699	0.332730066753425	0.072139494739726	0.299079689589041	NA	0.21641791
513	2504800	2009	Fairhaven School District	0.283317381259979	0.381574751617647	0.185060010902311	0.005	0	1	0	0	NA	NA	NA	NA	NA	NA	NA	0.00172673553291536	0.0097298230877743	0.027424775091954	0.046586415985371	0.914532251910136	0.184856985723093	0.0877695376175549	0.285303546434692	0.001481481	0.173333333
514	2504800	2010	Fairhaven School District	0.327683889782879	0.387329402290429	0.26803837727533	0.005	0	1	0	0	0.310842817	10.85553599	0.199035561	0.113970922	0.066741695	0.081043852	0.184415064	0.00220130721081678	0.0143409898145695	0.0336231727339956	0.0346998290033113	0.915134689040839	0.191413541604857	0.0812717167251656	0.286934402392936	0.001510574	0.18429003
515	2504800	2011	Fairhaven School District	0.382385287804705	0.397151689164586	0.367618886444824	0.005	0	1	0	0	0.269810347	10.97474213	0.211921352	0.127249611	0.080726411	0.079290933	0.198243818	0.00341031366742081	0.015732940321267	0.0266993052251131	0.00507485685972851	0.94908259221267	0.19029534433371	0.0878167757330317	0.283439075987557	0.004032258	0.160282258
516	2504800	2012	Fairhaven School District	0.451337110470059	0.459874154893443	0.442800066046674	0.004	0	1	0	0	0.28903245	10.99799447	0.22703061	0.1218313	0.082130641	0.093622893	0.190887375	0.00188817949882904	0.0179808168512881	0.0278354522728337	0.00771669488056206	0.9445788655	0.198613565550351	0.0938719995468384	0.331546464761124	0.007131941	0.159449822
517	2504800	2013	Fairhaven School District	0.409222941091939	0.446826475454762	0.371619406729117	0.004	0	1	0	0	0.42316988	11.02511417	0.251590268	0.115955166	0.081706371	0.072521468	0.185408344	0.00198008511309524	0.0229405041583333	0.0384301723154762	0.00737292443928571	0.929276298253571	0.244648197395238	0.0767774902714286	0.334818555478571	0.006565657	0.146464646
518	2504800	2014	Fairhaven School District	0.42150766079976	0.454186057208675	0.388829264390845	0.004	0	1	0	0	0.385972514	11.04703101	0.255705782	0.145487685	0.074876658	0.090574871	0.182136735	0.00376383294379391	0.0243812333348946	0.0508347833512881	0.00917642761592506	0.911843721812646	0.243673122913349	0.0922485122494145	0.358412943190866	0.011698881	0.146998983
519	2504800	2015	Fairhaven School District	0.150249797339493	0.135340914282051	0.165158680396934	0.005	0	1	0	0	0.519392866	11.06103379	0.259436603	0.139383172	0.068352732	0.088392626	0.155323566	0.00386970265148064	0.0234545862574032	0.0513796382460137	0.00982808792938497	0.911467997447608	0.253204770192483	0.0903135716856492	0.287123930560364	0.012506253	0.153576788
520	2504800	2016	Fairhaven School District	0.239311587081536	0.165908734894879	0.312714439268194	0.005	0	1	0	0	0.745971793	11.05642515	0.291289309	0.121599788	0.053856395	0.093346737	0.117928883	0.00545131007641196	0.0261615823687708	0.0538613112093023	0.013389928269103	0.901135885075305	0.199418267915836	0.0869737554850498	0.298861190283499	0.015564202	0.145428016
521	2504830	2009	Fall River School District	-0.15821451855337	-0.126165641600691	-0.19026339550605	0.007	1	0	0	0	NA	NA	NA	NA	NA	NA	NA	0.00271212143043973	0.0409280127863912	0.152501801970243	0.0721801016220622	0.731677959482563	0.593687947613154	0.127320714246399	0.71584028720489	0.050133958	0.174229176
522	2504830	2010	Fall River School District	-0.113846873030068	-0.045077068057965	-0.182616678002171	0.005	1	0	0	0	-1.326401583	10.40287017	0.140898604	0.273011433	0.131198165	0.191025679	0.308880258	0.00286846347743056	0.0425238010192901	0.166392039404707	0.0658950607517361	0.722320630941937	0.62369015637635	0.125700370812886	0.745962655214506	0.046947899	0.179154032
523	2504830	2011	Fall River School District	-0.0435541616527795	0.004387912343026	-0.091496235648585	0.005	1	0	0	0	-1.477349547	10.43973888	0.141476616	0.311936473	0.138569115	0.213481557	0.309864702	0.00275308367755573	0.0445130148752882	0.176321694622982	0.0652538203078401	0.711158386583782	0.690791803707148	0.108192650595888	0.765949860402959	0.049099389	0.197287989
524	2504830	2012	Fall River School District	-0.072113600464042	-0.015994720414498	-0.128232480513586	0.005	0	1	0	0	-1.702679511	10.44992096	0.144932257	0.328155209	0.151496769	0.25622026	0.314291755	0.00294890513141644	0.0457206392713238	0.194940027624855	0.0654834204569664	0.690907015251061	0.677196935639136	0.101652636005789	0.779747293882285	0.055080616	0.205369255
525	2504830	2013	Fall River School District	-0.108375215994848	-0.062290825495929	-0.154459606493767	0.006	0	1	0	0	-1.703417252	10.43283964	0.13898049	0.257734083	0.164550308	0.267574284	0.315584364	0.00272944720022539	0.0464956910184072	0.20652122480973	0.0668403630839594	0.677413267770661	0.687462499039632	0.0920650385531555	0.778560791367957	0.063844883	0.219620879
526	2504830	2014	Fall River School District	-0.035986966656042	-0.000386818902208	-0.071587114409876	0.006	0	1	0	0	-1.805584928	10.46901248	0.137859548	0.329994561	0.149674409	0.284427548	0.325227492	0.00274851983221233	0.044380341041447	0.215665585246137	0.0678416055848028	0.669363943576259	0.691682565248682	0.0879206940218142	0.782088675773314	0.076545245	0.200372519
527	2504830	2015	Fall River School District	-0.0437660501894185	-0.028097004306093	-0.059435096072744	0.006	0	1	0	0	-1.744826273	10.5104169	0.137916505	0.336869701	0.133324056	0.289304289	0.333784055	0.00248076184088039	0.042650973316796	0.224528083970233	0.0683370043691142	0.662003171921883	0.71028653659733	0.0786384350355403	0.624034979710987	0.073246089	0.189668885
528	2504830	2016	Fall River School District	-0.067648140102975	-0.096584268221826	-0.038712011984124	0.005	0	1	0	0	-1.54131213	10.56359275	0.14414444	0.302241468	0.123595125	0.285262838	0.31941269	0.00257534939936328	0.0413266476673152	0.232984141698974	0.0711836851876548	0.651930183311461	0.62765649596162	0.0793250006073576	0.636812927602229	0.08759116	0.18646448
529	2504860	2009	Falmouth School District	0.507225705501343	0.613991886578947	0.400459524423739	0.008	0	1	0	0	NA	NA	NA	NA	NA	NA	NA	0.014375907857565	0.025815603891844	0.0311970662074468	0.0403518254881797	0.888259603488771	0.170784047270095	0.033925767251182	0.221259054577423	0.008490316	0.174051473
530	2504860	2010	Falmouth School District	0.465071660591862	0.539829341754562	0.390313979429162	0.008	0	1	0	0	1.084101869	10.99778798	0.432633237	0.048571894	0.064605237	0.038575303	0.133497992	0.0128737858772754	0.0252816352489724	0.0282179843769818	0.0380751233217851	0.895551489926013	0.180982709590722	0.0465753361509102	0.232906777663535	0.011733333	0.1784
531	2504860	2011	Falmouth School District	0.591856604083802	0.649254228480398	0.534458979687207	0.008	0	1	0	0	0.852150571	10.99951358	0.424442921	0.095794129	0.073877312	0.05465786	0.148051694	0.0116911599959302	0.0273444960627907	0.0321836607023256	0.0378261507011628	0.890954525511628	0.221132076502326	0.030193003527907	0.258324828781977	0.007816712	0.180053908
532	2504860	2012	Falmouth School District	0.614213008109745	0.673595132724034	0.554830883495457	0.01	0	1	0	0	0.780084103	11.0182614	0.4274177	0.079656894	0.086466185	0.071764512	0.148265229	0.0130839469736527	0.0256258656209581	0.0318774474754491	0.0468132015131737	0.882599523360479	0.224584866546707	0.0354929534107784	0.285187907077844	0.009681093	0.180523918
533	2504860	2013	Falmouth School District	0.586451238614816	0.590269168973637	0.582633308255995	0.01	0	1	0	0	0.768583746	11.04851437	0.416459542	0.087930836	0.086080537	0.072502671	0.150327455	0.010355563758457	0.0237222366017804	0.0331252227133531	0.0420437591388724	0.890753218981602	0.25230695627003	0.0386766107893175	0.27807236988546	0.011595023	0.183257919
534	2504860	2014	Falmouth School District	0.580420083943112	0.586600518263615	0.574239649622609	0.01	0	1	0	0	0.769416288	11.10412817	0.441869187	0.13424919	0.084018903	0.083823931	0.130552365	0.0106819817510017	0.0262408182902118	0.0381730986525472	0.0410222000463652	0.883881907834001	0.254207356457355	0.0399691506714367	0.27217216583858	0.013837899	0.190341711
535	2504860	2015	Falmouth School District	0.455961975877716	0.431294403303191	0.480629548452241	0.021	0	1	0	0	0.788961759	11.14255597	0.422314799	0.139415023	0.069146969	0.097562051	0.134365821	0.0111214974315305	0.024310773009206	0.0455097862157652	0.0438072577163406	0.875250685735328	0.27608755903855	0.0403874077963176	0.293514717701956	0.013814491	0.193966732
536	2504860	2016	Falmouth School District	0.52706482910756	0.490390664642186	0.563738993572935	0.021	0	1	0	0	0.939968875	11.17875809	0.424711728	0.113996313	0.064368254	0.091921197	0.120042564	0.00930053243013857	0.0244319962632794	0.0470163855404157	0.0476776275640878	0.871573448083718	0.236026241435912	0.0585120536056582	0.276452561428406	0.023020775	0.187815834
537	2504890	2009	Fitchburg School District	-0.152709795387461	-0.075652895514425	-0.229766695260497	0.007	0	1	0	0	NA	NA	NA	NA	NA	NA	NA	0.00119116374279919	0.068472619758215	0.405872876118053	0.0691737757188641	0.455289565315213	0.521076254971602	0.105687612578093	0.670757492118864	0.104725045	0.208584486
538	2504890	2010	Fitchburg School District	-0.105275843027211	-0.041563480566709	-0.168988205487712	0.007	0	1	0	0	-0.537033275	10.7180656	0.207210232	0.228481684	0.103171585	0.145097819	0.242351718	0.000742460862026359	0.0611603699608732	0.4305817605486	0.0636999285313015	0.443815479626441	0.56822954772117	0.121917129196046	0.703759293610379	0.112048919	0.210619896
539	2504890	2011	Fitchburg School District	-0.124999700344211	-0.057380062140612	-0.192619338547811	0.007	0	1	0	0	-0.690577359	10.76073296	0.202553522	0.262157446	0.109536233	0.161507803	0.258689246	0.000943282130657558	0.0612589110106746	0.454784833762596	0.0617721107476516	0.421240865972673	0.589077276422716	0.115398133012383	0.738469737001708	0.11767338	0.218780933
540	2504890	2012	Fitchburg School District	-0.0873801937881205	-0.034761459814297	-0.139998927761944	0.005	0	1	0	0	-0.787150225	10.76810559	0.205289801	0.260440564	0.11637327	0.193155315	0.251766301	0.00103731211007311	0.0543796155158408	0.462535110140536	0.0580462534573518	0.424001705872868	0.660320944451259	0.0923255653614947	0.753871115276198	0.117819381	0.229856619
541	2504890	2013	Fitchburg School District	-0.070944479176408	-0.025500454808755	-0.116388503544061	0.005	0	1	0	0	-0.875900502	10.74442808	0.201296854	0.216217292	0.127914702	0.204155459	0.267208825	0.000470148802913453	0.0559189602459297	0.484072923208655	0.054630372659383	0.404907592571979	0.709126945155099	0.0669459999888603	0.753868845526992	0.126837835	0.218788982
542	2504890	2014	Fitchburg School District	-0.051962512475632	-0.066343516520922	-0.037581508430342	0.005	0	1	0	0	-0.876877122	10.79083578	0.206146776	0.248023938	0.122769876	0.220447422	0.255995286	0.000331214068849706	0.0583946986901763	0.4830028975911	0.0574442374450042	0.400826957163728	0.694686251643997	0.0685002265558354	0.781451802153652	0.144487633	0.230233549
543	2504890	2015	Fitchburg School District	-0.12608883760588	-0.173498220393814	-0.078679454817947	0.003	0	1	0	0	-0.826199742	10.83450919	0.206939164	0.26386534	0.121291627	0.207072832	0.253587256	0.000141265035610766	0.0580852791403727	0.487709720050518	0.0591366671867495	0.394927063803313	0.697147000773085	0.0625732321022774	0.602888263103934	0.136647369	0.233791321
544	2504890	2016	Fitchburg School District	-0.031286146588582	-0.088606654365672	0.026034361188508	0.003	0	1	0	0	-0.648409751	10.88175281	0.202552217	0.25093222	0.103739089	0.197802123	0.248005688	0.000410782509592326	0.0559572891382894	0.513968219177058	0.0562133900731415	0.373450312698241	0.615939241492406	0.0606063227190248	0.594209554789768	0.09655649	0.222251062
545	2504920	2009	Florida School District	-0.0184966025	0.170164767	-0.207157972	0.0123	0	0	0	1	NA	NA	NA	NA	NA	NA	NA	0	0	0	0	1	0.294642864776316	0.0982142847631579	0.378352130381579	0	0.205357143
546	2504920	2010	Florida School District	NA	NA	NA	0.0123	0	0	0	1	0.417929685	10.71529225	0.210010706	0.040478765	0.076574475	0.069059773	0.124979197	0	0	0.00371462908641975	0.0321206162962963	0.964164745580247	0.347826096814815	0.0869565174074074	0.415303360259259	0	0.234782609
547	2504920	2011	Florida School District	NA	NA	NA	0.00955	0	0	0	1	0.073775292	10.69658645	0.197977004	0.150121415	0.085318425	0.089170615	0.132109071	0	0	0	0.0292629562676056	0.970737027323944	0.263636349577465	0.0545454556619718	0.364813883352113	0	0.172727273
548	2504920	2012	Florida School District	NA	NA	NA	0.00955	0	0	0	1	0.136397593	10.80352562	0.208419138	0.135072326	0.087517794	0.10826862	0.145360049	0	0	0.0043117214516129	0.0204407537258065	0.975247536919355	0.326923070516129	0.0480769231774194	0.4007820135	0	0.182692308
549	2504920	2013	Florida School District	NA	NA	NA	0.00955	0	0	0	1	0.24728657	10.87741112	0.196695777	0.087568814	0.093451859	0.113440622	0.133960574	0	0	0.00468806352542373	0.0216372160847458	0.973674709542373	0.404040397288136	0.0404040398644068	0.491525423779661	0	0.181818182
550	2504920	2014	Florida School District	NA	NA	NA	0.05	0	0	0	1	-0.022171939	10.88743311	0.195243437	0.170261828	0.089277618	0.140641295	0.140240894	0	0	0.0230452676851852	0.00905349807407407	0.967901212166667	0.431578940888889	0.115789477666667	0.590883190777778	0	0.263157895
551	2504920	2015	Florida School District	NA	NA	NA	0.05	0	0	0	1	0.05502193	10.90185348	0.198890808	0.177903016	0.075186616	0.140757279	0.14779302	0	0	0.0237030411730769	0.00894454367307692	0.967352408673077	0.359550574673077	0.123595504134615	0.330769230673077	0	0.303370787
552	2504920	2016	Florida School District	NA	NA	NA	0.05	0	0	0	1	-0.146274048	10.98265709	0.209868726	0.193776866	0.073762791	0.156364485	0.160563109	0	0	0	0.00941176502	0.99058824522	0.26727061876	0.13928073954	0.31428571444	NA	0.310344828
553	2504950	2009	Foxborough School District	0.465323842153691	0.520569360458866	0.410078323848516	0.003	0	1	0	0	NA	NA	NA	NA	NA	NA	NA	0.00136418623245168	0.0433333270879959	0.0211750979318413	0.0706534234084435	0.863473964052391	0.0710263163860631	0.0243540552828077	0.0979308149552391	0.011306057	0.159526474
554	2504950	2010	Foxborough School District	0.473670816110181	0.491271707648717	0.456069924571644	0.003	0	1	0	0	1.421391387	11.39609242	0.402340959	0.034231386	0.048630783	0.023652026	0.149034342	0.00075772227022977	0.0524594187447552	0.0270623746118881	0.0825741960154845	0.837146288504496	0.076664700992008	0.0206834598051948	0.115947198567433	0.011595086	0.145570284
555	2504950	2011	Foxborough School District	0.490741352807731	0.518839804663342	0.46264290095212	0.003	0	1	0	0	1.399246788	11.40144308	0.421933186	0.016968023	0.054864467	0.029862444	0.159656743	0.000682512209267563	0.0523183867653214	0.0290461162740409	0.0906220601823617	0.827330913608869	0.0756681041918286	0.0217083767409068	0.129414489008969	0.01164839	0.136822398
556	2504950	2012	Foxborough School District	0.54723669678505	0.611876958396121	0.48259643517398	0.001	0	1	0	0	1.29171449	11.3944089	0.409727986	0.018948531	0.056277654	0.055981438	0.163780242	0.000652676421239837	0.051293218210874	0.0367444620604675	0.0945888725137195	0.816720762895325	0.110445670565549	0.0310831957195122	0.152887151832317	0.006761728	0.143517586
557	2504950	2013	Foxborough School District	0.60341975776742	0.65854147874987	0.548298036784969	0.001	0	1	0	0	1.314714492	11.41175847	0.439419671	0.031923332	0.065734671	0.054255871	0.150056736	0.00107666800207469	0.052937423719917	0.0351396968682573	0.104011500837137	0.806834709856328	0.130211328217324	0.028041857468361	0.155214734833506	0.01333468	0.142161726
558	2504950	2014	Foxborough School District	0.604030807541651	0.697199351261855	0.510862263821447	0.001	0	1	0	0	1.449854653	11.48618343	0.466067737	0.025176529	0.068846547	0.054736058	0.121231481	0.00174810701681555	0.0556350923909616	0.0321758590893326	0.111077953418287	0.799362984569627	0.107924330228586	0.023163563190226	0.14693256188124	0.014892	0.134184877
559	2504950	2015	Foxborough School District	0.529153238023891	0.612868779184098	0.445437696863685	0.002	0	1	0	0	1.343541239	11.41882281	0.469404352	0.027411901	0.065660919	0.061803963	0.144602809	0.00251803766914104	0.0604716494883351	0.0329964767025451	0.113184022583245	0.790829810982503	0.167837273343054	0.0294451510843054	0.152608386148462	0.022277947	0.141120841
560	2504950	2016	Foxborough School District	0.452405773612802	0.500602426832611	0.404209120392992	0.002	0	1	0	0	1.375934426	11.51265608	0.456488602	0.034857704	0.065591537	0.064875534	0.137047007	0.00319730165727949	0.0572111625276302	0.0370304843304995	0.139006461323061	0.763554596398512	0.123154550535069	0.0304763513506908	0.149116352993092	0.032250729	0.147172839
561	2504980	2009	Framingham School District	0.276715838055384	0.330801296716986	0.222630379393782	0.005730055	1	0	0	0	NA	NA	NA	NA	NA	NA	NA	0.00185309886169406	0.0598697910025284	0.209719453437927	0.0613515561059418	0.667206100803034	0.218941623493805	0.0802239502912769	0.359880187561315	0.130028897	0.226529912
562	2504980	2010	Framingham School District	0.259436742741527	0.308711230334635	0.210162255148419	0.005093096	1	0	0	0	0.836367378	11.02534134	0.436478664	0.122836642	0.051129094	0.075805515	0.166927246	0.00149363931053175	0.0590794889829633	0.216983300366804	0.0631105364808983	0.659333030157718	0.278137490636551	0.0675193332565823	0.391510793279814	0.134278845	0.231199059
563	2504980	2011	Framingham School District	0.27075790644974	0.315093822227083	0.226421990672396	0.003512904	1	0	0	0	0.823533885	11.0758067	0.436797689	0.122677761	0.059679167	0.079434846	0.164415578	0.00132353580133129	0.0595599822562724	0.224411562613671	0.0596828902078853	0.655022035194828	0.271739927586022	0.0702861885174091	0.397726328288274	0.141138372	0.23484838
564	2504980	2012	Framingham School District	0.213514415756904	0.242637118972765	0.184391712541043	0.00922	1	0	0	0	0.766915913	11.13777924	0.44936353	0.132231291	0.061570109	0.100926745	0.172955545	0.000744055557711951	0.0562920512316139	0.232636651673647	0.0606172242139939	0.649710019194586	0.316870777807967	0.0674443432941777	0.416918795106742	0.123673314	0.241749806
565	2504980	2013	Framingham School District	0.213190512542158	0.275422730280234	0.150958294804082	0.0073	1	0	0	0	0.796390682	11.14249489	0.456554405	0.109376331	0.067014553	0.096547675	0.176870252	0.000693674049438202	0.0546689763622971	0.237903003988265	0.0606182668267166	0.646116073763046	0.334004670121848	0.0725210376816479	0.444592945506117	0.115577422	0.240020941
566	2504980	2014	Framingham School District	0.206762980720873	0.224821339338262	0.188704622103483	0.00372	1	0	0	0	0.705399586	11.173668	0.45947584	0.133714863	0.068115426	0.105557584	0.192236766	0.00124417211457813	0.0539205686328008	0.242877859577883	0.0608758189161258	0.641081586215676	0.350117979174488	0.070893284150025	0.461096127371443	0.117216242	0.242502543
567	2504980	2015	Framingham School District	NA	NA	NA	0.00284	1	0	0	0	0.762467558	11.16584345	0.468689006	0.137322517	0.061346999	0.103269156	0.185965615	0.000606489697989828	0.0534113169246791	0.266596955431097	0.0615444352312909	0.617840800330104	0.421861509724873	0.0553263730561879	0.333333374186001	0.134083601	0.247918543
568	2504980	2016	Framingham School District	-0.024257309107328	-0.167276763	0.118762144785344	0.00164	1	0	0	0	0.837401295	11.21354764	0.481153816	0.139152222	0.056641715	0.108498249	0.175080077	0.000523493447540984	0.0542263979665105	0.278776181481499	0.0619111882627635	0.604562735118501	0.346796422087119	0.0608465706393443	0.341143871941686	0.163325177	0.244731594
569	2505010	2009	Franklin School District	0.795883343619771	0.863774028221754	0.727992659017787	0.00300709786176914	0	1	0	0	NA	NA	NA	NA	NA	NA	NA	0.00332192718573149	0.0385007171014449	0.023135833871764	0.00915853236303432	0.925882989384106	0.0480228774388922	0.0178850411553281	0.0674440023564118	0.005852031	0.161166009
570	2505010	2010	Franklin School District	0.811541182574819	0.878500452568062	0.744581912581576	0.00300709786176914	0	1	0	0	1.452642998	11.34944974	0.465592918	0.040837099	0.057082365	0.043489201	0.107819402	0.00338374275218477	0.0459695123476904	0.0198249666897628	0.00847669528401998	0.922345082909176	0.0569799303539326	0.0142121178061798	0.0798557070983146	0.008019388	0.156766664
571	2505010	2011	Franklin School District	0.861721034517561	0.918671332061037	0.804770736974084	0.00300709786176914	0	1	0	0	1.503918111	11.40425863	0.476884442	0.024878885	0.062517458	0.046811498	0.102450532	0.00346830739123581	0.0466708338272383	0.0237597942014502	0.00969941003152585	0.916401650185687	0.0587099413814628	0.0112108484000631	0.0770797526582598	0.009941305	0.152287241
572	2505010	2012	Franklin School District	0.833413242624333	0.917913216736809	0.748913268511856	0.00200532339632686	0	1	0	0	1.525880414	11.47486586	0.497996336	0.027890607	0.067647844	0.04742221	0.109638861	0.00291849605889764	0.0507405676119685	0.0215012358362205	0.0136689112119685	0.911170787590551	0.0707938963187402	0.0111350740544882	0.0906440131691339	0.010490315	0.149572755
573	2505010	2013	Franklin School District	0.833582977119344	0.932307939862808	0.73485801437588	0.00200532339632686	0	1	0	0	1.495313305	11.51668821	0.501520385	0.04190364	0.072004177	0.052260752	0.109355813	0.00250102384079284	0.0544313171556905	0.0237007112653453	0.0146652296790281	0.904701719454284	0.0664404317544757	0.0221166592621483	0.091949885136509	0.00970651	0.151172339
574	2505010	2014	Franklin School District	0.800765587615222	0.895506673606604	0.706024501623841	0.00200532339632686	0	1	0	0	1.568690967	11.56086353	0.511360183	0.029597932	0.067974783	0.056298491	0.108940704	0.00234643523817187	0.0591041286964918	0.0210812545873833	0.0111464588793048	0.906321716793692	0.0748813177969102	0.0256299001490183	0.0988248948905697	0.009417579	0.156504993
575	2505010	2015	Franklin School District	0.595684705914355	0.651201345829709	0.540168065999	0.009	0	1	0	0	1.685319399	11.62140014	0.538680957	0.027449073	0.064686498	0.051293261	0.104680323	0.00187810070102751	0.0707344377222406	0.0237411038766987	0.0117294374219423	0.89191691167418	0.0823979186201525	0.017823267490885	0.0888878128286377	0.010551605	0.15429963
576	2505010	2016	Franklin School District	0.69683931331539	0.750491842359727	0.643186784271053	0.009	0	1	0	0	1.692900954	11.63620344	0.540700551	0.035940927	0.060894192	0.051611748	0.107101561	0.00145820373130288	0.0736657768761421	0.0239033262216582	0.0119042795979695	0.889068426679865	0.05474226655533	0.0260808640575296	0.0903258417952623	0.011986312	0.151450371
577	2505070	2009	Freetown-Lakeville School District	0.499742644755626	0.542239416842153	0.457245872669098	0.0095708803234432	0	0	0	1	NA	NA	NA	NA	NA	NA	NA	0.000925620518214936	0.00743589929690346	0.0157896863570127	0.00556919144444444	0.970279603443534	0.0601092898278689	0.0346083790601093	0.101998438881603	0	0.177526937
578	2505070	2010	Freetown-Lakeville School District	0.458355487304503	0.458494812739481	0.458216161869526	0.0095708803234432	0	0	0	1	1.39235529	11.36265691	0.313136739	0.028151977	0.069224597	0.021741142	0.066564325	0.00182425685559567	0.00460864929963899	0.0164951225099278	0.00821875768592058	0.9688532308213	0.083744244101083	0.0441431131435018	0.133759573250903	0	0.184703434
579	2505070	2011	Freetown-Lakeville School District	0.471811631359408	0.48838347512213	0.455239787596685	0.0095708803234432	0	0	0	1	1.31122501	11.39051736	0.319367481	0.044776725	0.067048448	0.053121282	0.065145396	0.00222257256330275	0.00446639883394495	0.0140092610926605	0.00575028784678899	0.973551479046789	0.0915773203954128	0.0357179157513761	0.133839809077982	0.001041667	0.183854167
580	2505070	2012	Freetown-Lakeville School District	0.541777198900223	0.588172525955844	0.495381871844603	0.014463600404304	0	0	0	1	1.173028218	11.40256516	0.318278128	0.05909217	0.073488755	0.063510097	0.088019183	0.00175539915255333	0.0100993503956044	0.0144176328021978	0.00756964894117647	0.966157973430511	0.0926860084899806	0.0425198664602456	0.144156996039431	0.00128783	0.166130071
581	2505070	2013	Freetown-Lakeville School District	0.577683014268755	0.64421579494422	0.511150233593289	0.014463600404304	0	0	0	1	1.088039892	11.38758638	0.294055318	0.06156692	0.066631694	0.076994661	0.10576322	0.00183389532613099	0.012191428298447	0.0140084955118163	0.0082608669790682	0.963705332116138	0.114398032302498	0.0438486131147873	0.156810091309926	0.001636661	0.15908347
582	2505070	2014	Freetown-Lakeville School District	0.485630552803777	0.498063675696744	0.473197429910811	0.014463600404304	0	0	0	1	1.056502536	11.37320887	0.297477998	0.065398472	0.058160479	0.087984745	0.118926238	0.00155379357007447	0.0123995793364929	0.0139483265870007	0.00948946455179418	0.962608827878131	0.125490387025051	0.0356939774204469	0.166510645714963	0.000673174	0.148098283
583	2505070	2015	Freetown-Lakeville School District	0.436585823746195	0.375820575064499	0.497351072427891	0.0124472349571495	0	0	0	1	1.165463657	11.43128584	0.302357443	0.051999066	0.050139273	0.089847564	0.11534966	0.00204434057278912	0.0103112495414966	0.0106594049204082	0.00755261662517007	0.969432389658503	0.162883392170748	0.0181082812040816	0.16879138534966	0.001057455	0.136411703
584	2505070	2016	Freetown-Lakeville School District	0.427917682745326	0.385763599460097	0.470071766030556	0.0058927200808608	0	0	0	1	1.273005093	11.48444402	0.311722547	0.05078744	0.045931657	0.077927017	0.113660202	0.00228850397515528	0.00811787412836439	0.0135637897080745	0.0140378335244997	0.96199201515666	0.134605716005521	0.0219927975886818	0.169464365385783	0.009735744	0.132823366
585	2505130	2009	Gardner School District	0.136112641606101	0.189899853398643	0.082325429813559	0.005	0	1	0	0	NA	NA	NA	NA	NA	NA	NA	0.00726044845416316	0.0280916708275862	0.100625934181665	0.0403950223456686	0.823626929543314	0.36449121962069	0.0936197512977292	0.448323771264929	0.033370004	0.183351669
586	2505130	2010	Gardner School District	0.207251768079895	0.21956368272083	0.194939853438961	0.007	0	1	0	0	-0.044743466	10.74573574	0.195462291	0.148729542	0.091275057	0.117721451	0.168711405	0.00472969408253692	0.0207419716880973	0.109889534158123	0.0404951300590791	0.824143675765421	0.396045620767159	0.107303069414422	0.514139390697654	0.036538462	0.193076923
587	2505130	2011	Gardner School District	0.146321300152389	0.137675998529563	0.154966601775214	0.007	0	1	0	0	-0.264031342	10.76279189	0.193274714	0.149859412	0.10485625	0.153059179	0.186528549	0.00453928568054376	0.0214910536431606	0.108247651192014	0.037948383213254	0.827773636318607	0.441113002771453	0.102264610585387	0.536083759548853	0.037846274	0.196254389
588	2505130	2012	Gardner School District	0.032086050625511	0.03509044619184	0.029081655059182	0.007	0	1	0	0	-0.511830405	10.79922821	0.183690746	0.209128662	0.109882873	0.185299225	0.193813863	0.00612750178970332	0.0201704804746946	0.117941332155323	0.0348550777094241	0.820905612136998	0.451721967079407	0.103654818206806	0.542636948322862	0.038370253	0.204113924
589	2505130	2013	Gardner School District	-0.0032622261367625	0.010501203635965	-0.01702565590949	0.003	0	1	0	0	-0.472603381	10.81761811	0.172847744	0.163310914	0.11234689	0.185652166	0.204044709	0.000291373071923743	0.0221906684332756	0.12832872507799	0.0405875555701906	0.80860169339948	0.48618389355286	0.103154387222704	0.571982557037262	0.047110055	0.207442597
590	2505130	2014	Gardner School District	-0.0822142965839875	-0.103346800802867	-0.061081792365108	0.003	0	1	0	0	-0.708316863	10.79243662	0.174672403	0.253352762	0.108144184	0.19887227	0.215175344	0.000966712794143744	0.0195617434347826	0.13954114452795	0.0316733970692103	0.808257010569654	0.514989811426797	0.0939396902795031	0.567326662691216	0.047619048	0.217917676
591	2505130	2015	Gardner School District	-0.163442699809526	-0.170363634127886	-0.156521765491166	0.003	0	1	0	0	-0.97985027	10.73170811	0.165279809	0.289097459	0.099496774	0.227526337	0.252991663	0.000969346441433566	0.0180178482403846	0.141818546881993	0.0253713589265734	0.813822916138986	0.536187524125874	0.0839354349938811	0.481406431743881	0.043267287	0.214718965
592	2505130	2016	Gardner School District	-0.265206982013887	-0.274702926163656	-0.255711037864119	0.004	0	1	0	0	-0.70336437	10.79525851	0.177214277	0.274281843	0.075169763	0.208299215	0.254366111	0.00170029906003431	0.0168642215154374	0.159694969248714	0.0280237958670669	0.793716731522298	0.447240411686106	0.0785543479202401	0.513971335699828	0.044135676	0.2227217
593	2505160	2009	Gateway School District	0.0529135528888575	0.141424329426316	-0.035597223648601	0.00447962951636513	0	0	0	1	NA	NA	NA	NA	NA	NA	NA	0	0.00456877074647887	0.0194183618204225	0.00858981060211268	0.967423052945422	0.201512338795775	0.0808204965862676	0.304375819783451	0.008196721	0.150819672
594	2505160	2010	Gateway School District	0.136643402664052	0.11563823480855	0.157648570519553	0.00606178750810408	0	0	0	1	0.727396441	10.9907881	0.260044677	0.100398372	0.063435382	0.05799172	0.133181016	0	0.00550684593430657	0.0214000890620438	0.0072992701770073	0.965793790430657	0.228729164481752	0.0741502828193431	0.344090066279197	0.009151414	0.146422629
595	2505160	2011	Gateway School District	0.13326596034607	0.154677101838966	0.111854818853175	0.00602482436074651	0	0	0	1	0.72876598	11.04892936	0.25175054	0.077358634	0.070240416	0.068068318	0.13409116	0	0.008347962438	0.018061124562	0.0020270271	0.971563865706	0.250892437418	0.084009953116	0.34102461205	0.009972801	0.14505893
596	2505160	2012	Gateway School District	0.130817867718875	0.083284296659044	0.178351438778706	0.00602766128009751	0	0	0	1	0.813633641	11.10608729	0.255716964	0.067179127	0.064655962	0.07504556	0.130289576	0.00147429263768116	0.00461818708074534	0.0240866175879917	0.00402208631469979	0.965798830043478	0.284570368223602	0.0622914260662526	0.345279082532091	0.007380074	0.139298893
597	2505160	2013	Gateway School District	0.069781640533493	0.118908082258475	0.020655198808511	0.00282074643114901	0	0	0	1	0.83758806	11.14220964	0.255035417	0.058085633	0.069906021	0.081339697	0.121644973	0.00257477279700855	0.00430218543803419	0.0373596977948718	0.00414961335470085	0.951613727730769	0.270397185959402	0.052327137465812	0.336756107873932	0.004955401	0.138751239
598	2505160	2014	Gateway School District	0.138051069495939	0.218389118888651	0.057713020103226	0.00325559625894302	0	0	0	1	0.831302321	11.16539415	0.251235003	0.093351811	0.062383824	0.082147956	0.11538352	0.00317537504103672	0.00257549203023758	0.0656594858142549	0.00184687760907127	0.926742767896328	0.309845980071274	0.0618842796781858	0.414219703153348	0.005055612	0.157735086
599	2505160	2015	Gateway School District	0.158182242272767	0.160413533216704	0.155950951328829	0.003465530750631	0	0	0	1	0.890203956	11.1811309	0.253969085	0.096240687	0.056876648	0.083682791	0.103984261	0.00216919734490239	0.0048040885813449	0.0553300833210412	0.00304387371800434	0.934652738229935	0.318925022980477	0.0690487496746204	0.34577988154013	0.006276151	0.164225941
600	2505160	2016	Gateway School District	0.247372316183895	0.213171204329327	0.281573428038462	0.00435763075593177	0	0	0	1	0.965345671	11.21352767	0.250452551	0.127924263	0.0510062	0.068075589	0.083748009	0.00673716717990654	0	0.0487947244345794	0.00390599992056075	0.940562119165888	0.251590017719626	0.068537297635514	0.309402373876168	0.012471655	0.193877551
601	2505220	2009	Georgetown School District	0.557546256364174	0.591304266102228	0.52378824662612	0.007	0	1	0	0	NA	NA	NA	NA	NA	NA	NA	0.000415164460176991	0.00916407386599241	0.0252389775676359	0.00555582988116308	0.959625967689001	0.044033492147914	0.0377129039152971	0.0865179350037927	0	0.133450911
602	2505220	2010	Georgetown School District	0.455613881856404	0.418654138706339	0.492573625006468	0.011	0	1	0	0	1.698121776	11.46887783	0.455855749	0.016647477	0.059966211	0.013071494	0.084585148	0.000405303824516129	0.00750734219096774	0.0186276801070968	0.00220365488774194	0.971256024710968	0.0452502356980645	0.0341753126322581	0.0788325651612903	0.001184834	0.140995261
603	2505220	2011	Georgetown School District	0.547062767451003	0.613655015553109	0.480470519348898	0.008	0	1	0	0	1.711721576	11.54392289	0.470230997	0.005618802	0.069595511	0.026669244	0.073735693	0	0.0060276697628866	0.0135004602268041	0.00186480113402062	0.978607069492268	0.0423242603634021	0.0192007623556701	0.0723348221224227	0.000605327	0.137409201
604	2505220	2012	Georgetown School District	0.598206633253831	0.637181070942559	0.559232195565104	0.009	0	1	0	0	1.68398518	11.54841669	0.452531965	0.006012961	0.065734513	0.024982446	0.090909272	0	0.00851766558300654	0.011611920103268	0.000868313678431373	0.979002110964706	0.0571075221555556	0.0237700440745098	0.0886679299856209	0.000620732	0.137181875
605	2505220	2013	Georgetown School District	0.543458620152254	0.592236696467828	0.49468054383668	0.01	0	1	0	0	1.710476067	11.59879007	0.471840104	0.014632551	0.070700517	0.019520493	0.091510112	0	0.00818145699465955	0.00479763481441923	0.00194325414686248	0.985077668116155	0.059665870164219	0.0155880712269693	0.0788778895473965	0.000641849	0.143774069
606	2505220	2014	Georgetown School District	0.506224617847435	0.562770469646325	0.449678766048544	0.0012	0	1	0	0	1.796484098	11.60173634	0.482610046	0.009002428	0.051198832	0.027109027	0.104218128	0	0.0155736245518672	0.0058343785670816	0.00301076220746888	0.975581230897649	0.0712519484439834	0.019882315186722	0.0928303027136929	0.001992032	0.148074369
607	2505220	2015	Georgetown School District	0.447469584586811	0.476507723326895	0.418431445846726	0.011	0	1	0	0	1.8217795	11.61500224	0.472330842	0.010467252	0.039405957	0.031151567	0.110546991	0	0.0115095589175412	0.00796548555472264	0.00268754504947526	0.977837421073463	0.0712525714167916	0.018152934077961	0.0891767126986507	0	0.143638851
608	2505220	2016	Georgetown School District	0.497075635533018	0.517577025127106	0.476574245938931	0.013	0	1	0	0	1.817228888	11.5918707	0.456092561	0.000861969	0.04447148	0.027604275	0.100296897	0	0.014262085565371	0.00896173230742049	0.00706713787102474	0.969709039114841	0.0372583389840989	0.0227326741872792	0.0855749162738516	0.002028398	0.132521974
609	2505270	2009	Gill-Montague School District	-0.053706029246251	-0.007846982214724	-0.099565076277778	0.00197764752897346	0	0	1	0	NA	NA	NA	NA	NA	NA	NA	0.00207082685020243	0.0119667244493927	0.0506724367611336	0.0128410434574899	0.922448972787449	0.373199516271255	0.0893171921477733	0.477065026945344	0.003696858	0.195009242
610	2505270	2010	Gill-Montague School District	0.042769349566873	0.112416709467775	-0.026878010334029	0.00197764752897346	0	0	1	0	-0.162460543	10.64546694	0.260424104	0.177281872	0.07323773	0.145158177	0.193786777	0.00157128979545455	0.0133412778305785	0.0615518143409091	0.00824192879958678	0.915293685665289	0.427209260758264	0.121196971845041	0.532600431783058	0.001843318	0.20921659
611	2505270	2011	Gill-Montague School District	0.082911067115464	0.17116398191134	-0.005341847680412	0.00197764752897346	0	0	1	0	-0.268249224	10.65833632	0.251444387	0.211225582	0.073714226	0.153584926	0.20707691	0.003411290412	0.006371137138	0.05792079359	0.016879540248	0.915417259392	0.422264353832	0.100466615996	0.531171715286	0.0453284	0.213691027
612	2505270	2012	Gill-Montague School District	0.111902500689945	0.15761916617364	0.06618583520625	0.00180380977754123	0	0	1	0	-0.228523755	10.76812048	0.276127958	0.223911751	0.083747464	0.16413734	0.187366201	0.0108805668995727	0.00895368816666667	0.0657934335662393	0.0198496993525641	0.894522617961538	0.439718998717949	0.088351204715812	0.506610476566239	0.04398827	0.211143695
613	2505270	2013	Gill-Montague School District	0.16488223214423	0.192099316033684	0.137665148254777	0.00180380977754123	0	0	1	0	-0.259617061	10.83807938	0.291382059	0.173716696	0.105058704	0.174223888	0.186631217	0.000981652057971014	0.00294980368115942	0.0789439593664596	0.0150590169792961	0.90206557321118	0.408997878391304	0.101428102552795	0.513016348341615	0.036190476	0.19047619
614	2505270	2014	Gill-Montague School District	0.103397144205608	0.142848070706601	0.063946217704615	0.005	0	0	1	0	-0.371995566	10.889022	0.304036862	0.268627141	0.095043968	0.17695178	0.19568223	0.00331455449364407	0.00220970316737288	0.0774923622309322	0.0256220360127119	0.891361349699153	0.477621820680085	0.0918032728622881	0.564280870152542	0.045544554	0.189108911
615	2505270	2015	Gill-Montague School District	-0.06717242341586	-0.009516679132159	-0.124828167699561	0.00203487411749052	0	0	1	0	-0.302285495	10.95837931	0.308057144	0.259734628	0.089938325	0.168052037	0.213466714	0.00358751685232068	0.00217871356540084	0.0803872697447257	0.02289621507173	0.890950291556962	0.441456712031646	0.0876609331371308	0.387244795476793	0.05	0.214
616	2505270	2016	Gill-Montague School District	-0.114512829592992	-0.084142906916442	-0.144882752269542	0.002176653355535	0	0	1	0	-0.283557663	10.97606882	0.306730989	0.25125576	0.07958791	0.189066526	0.209673985	0.00416311370509978	0	0.0860372058558758	0.0241734109223947	0.885626255895787	0.360270171363636	0.0916048684722838	0.388879270991131	0.052301255	0.194560669
617	2505280	2009	Gloucester School District	0.077842078718641	0.094276475596935	0.061407681840347	0.0014	0	1	0	0	NA	NA	NA	NA	NA	NA	NA	0.00374224230814717	0.0127240607713535	0.0371472271051248	0.0129794282431012	0.933407045580815	0.257984317187911	0.0861342048344284	0.34742074763272	0.020894644	0.216009417
618	2505280	2010	Gloucester School District	0.139969655059416	0.131093824179074	0.148845485939759	0.0014	0	1	0	0	0.724145735	10.96706505	0.335009467	0.112329457	0.061742374	0.061821695	0.15140065	0.00363494426728723	0.0147126977792553	0.0407158232466755	0.012891423755984	0.928045117025931	0.279106719762633	0.0744546947533245	0.375365182744016	0.021648873	0.215895611
619	2505280	2011	Gloucester School District	0.187785543786074	0.160611124364771	0.214959963207376	0.0014	0	1	0	0	0.457565305	10.96232985	0.329270818	0.142811133	0.088902617	0.070950986	0.161345315	0.00349544042529534	0.0140588430958999	0.0385936696775539	0.0130771543870744	0.930774884943711	0.283834162755386	0.0804208620632384	0.37266132481098	0.020836963	0.228120918
620	2505280	2012	Gloucester School District	0.225335658534978	0.213422775712046	0.23724854135791	0.011	0	1	0	0	0.498807397	11.03296209	0.338843294	0.103123831	0.09629393	0.088265734	0.162595722	0.00302932210035336	0.0175878418869258	0.0490187105208481	0.0102272850508834	0.920136835830389	0.338932314754064	0.0768587849067138	0.402823304174558	0.021169862	0.223584056
621	2505280	2013	Gloucester School District	0.290578441633359	0.314910925332353	0.266245957934366	0.011	0	1	0	0	0.460275241	11.04290709	0.331906113	0.115680651	0.100502268	0.085623403	0.161035317	0.00181756845895789	0.0142468047159172	0.0612582145496074	0.0157906766381156	0.906886758976445	0.357877580829408	0.0814581627830121	0.413693237316916	0.02294212	0.225282108
622	2505280	2014	Gloucester School District	0.260943536165706	0.2942685556187	0.227618516712711	0.011	0	1	0	0	0.410154007	11.04369951	0.325813634	0.123936399	0.102458144	0.083801565	0.171103091	0.00403461656756757	0.0143225848210373	0.0667415195010957	0.010569091065011	0.904332176811541	0.392443087251278	0.0793480090606282	0.450720733521549	0.027615335	0.234567901
623	2505280	2015	Gloucester School District	0.332075794746076	0.303496526798306	0.360655062693846	0.0033	0	1	0	0	0.545943037	11.0648821	0.343089498	0.116362593	0.091888737	0.083077997	0.158717462	0.00450018931003717	0.0124336462847584	0.0757739303197026	0.0117035046899628	0.895588730822305	0.429749002581413	0.0522363583524164	0.401152509075836	0.033412082	0.250084374
624	2505280	2016	Gloucester School District	0.358687701939225	0.27733277413285	0.4400426297456	0.0033	0	1	0	0	0.823524818	11.1110807	0.375368859	0.085942842	0.066620769	0.093917981	0.140319834	0.00278707827258445	0.0130504563802042	0.0829228403589945	0.0103047108366064	0.890934911843676	0.382612972047133	0.0486936874776119	0.391325278987431	0.03887762	0.244759973
625	2505370	2009	Grafton School District	0.523654874738774	0.620543248761226	0.426766500716322	0.0076326330248131	0	1	0	0	NA	NA	NA	NA	NA	NA	NA	0.00143790736616702	0.0592022750685225	0.0260394932933619	0.0106476005788722	0.902672712511064	0.0932355102626695	0.030602821538187	0.121439469830121	0.003472222	0.178472222
626	2505370	2010	Grafton School District	0.630743428097799	0.693936803425442	0.567550052770156	0.00823280933418606	0	1	0	0	1.427673809	11.37525649	0.535418674	0.044411071	0.062079769	0.044028359	0.146440163	0.000953805636812412	0.0743778648892807	0.0212854087891396	0.010521280854725	0.892861650150917	0.0936315731339915	0.0302702314781382	0.120091625375176	0.004824259	0.175740868
627	2505370	2011	Grafton School District	0.662414174936962	0.725691753048694	0.599136596825229	0.00414690328558071	0	1	0	0	1.323311523	11.37526158	0.513114036	0.059661939	0.06620131	0.054987336	0.144653282	0.00145132466666667	0.0951768287673759	0.027191085622695	0.00935275082695035	0.866828020303546	0.0903227596765957	0.0295372481347518	0.128052038680851	0.003481894	0.169220056
628	2505370	2012	Grafton School District	0.688738505356338	0.760928997595322	0.616548013117354	0.00414690328558071	0	1	0	0	1.285892359	11.39973484	0.515825891	0.050775175	0.067194041	0.080077519	0.142189601	0.000717536809590973	0.104682360044429	0.0263061975204513	0.0120839309012694	0.856209952718618	0.0824858971939351	0.0334632406283498	0.124513452153738	0.004130809	0.160413081
629	2505370	2013	Grafton School District	0.72111295825118	0.79713136356815	0.645094552934211	0.00413970493906228	0	1	0	0	1.301327973	11.3830079	0.505063777	0.030209182	0.074089694	0.070946544	0.140243634	0	0.118359706151767	0.0249314018170478	0.0103303948773389	0.846378498413028	0.10122202315939	0.0257767556895357	0.114234993891892	0.006680027	0.153974616
630	2505370	2014	Grafton School District	0.711054497475656	0.752240211767458	0.669868783183853	0.00382909272325512	0	1	0	0	1.160689303	11.3281933	0.480335648	0.068734661	0.069206411	0.071056057	0.15271113	0.000559976333557498	0.128255069587761	0.0243470989892401	0.0108820998607935	0.835955775824479	0.0965242107343645	0.023106464597848	0.105569857489576	0.005216824	0.151613955
631	2505370	2015	Grafton School District	0.656433047547895	0.651386434235294	0.661479660860496	0.00382909272325512	0	1	0	0	1.418964308	11.41667208	0.49771539	0.046031077	0.054880393	0.070609056	0.127239661	0.000551582554435484	0.129638411938844	0.0392518510517473	0.0123575656875	0.81820058825336	0.0974232196619624	0.0235810000752688	0.115063372764113	0.009212198	0.1613723
632	2505370	2016	Grafton School District	0.551777084327208	0.541355601644547	0.562198567009868	0.00384626897583871	0	1	0	0	1.526566123	11.51812746	0.500084526	0.040414901	0.052445915	0.063568231	0.126500708	0.00222122353866317	0.124038152560944	0.0459089173407602	0.0111986043460026	0.816633091889908	0.0740844881153342	0.0253884551716907	0.133822284145478	0.005889647	0.169249845
633	2505400	2009	Granby School District	0.491455203494053	0.497312295517304	0.485598111470803	0.0147440459110473	0	0	0	1	NA	NA	NA	NA	NA	NA	NA	0.00426249712568306	0.0141965347340619	0.0237410834626594	0.0061044570582878	0.951695440544627	0.0995960049489982	0.0543935135027322	0.156433595528233	0.006306306	0.181081081
634	2505400	2010	Granby School District	0.486518680581532	0.485120642455882	0.487916718707182	0.0191221305595409	0	0	0	1	0.782766352	11.05836317	0.272595395	0.071184469	0.064149075	0.050564359	0.157759776	0.000311496693726937	0.0115724725922509	0.0289754814612546	0.00521733069926199	0.953923214588561	0.111582992505535	0.0436848223154982	0.185501311653137	0.011555556	0.173333333
635	2505400	2011	Granby School District	0.404011710759846	0.347898317679389	0.460125103840304	0.00889927251362984	0	0	0	1	0.94357478	11.13561029	0.274300088	0.066655446	0.045604894	0.044531697	0.165415967	0	0.0186388430587121	0.0305680596704545	0.00712340221022727	0.943669709291667	0.129387097515152	0.0315549567878788	0.183787784049242	0.01061008	0.175066313
636	2505400	2012	Granby School District	0.419565642913273	0.398644865830612	0.440486419995935	0.00671102475928473	0	0	0	1	0.980527041	11.18298482	0.265974371	0.062679158	0.045091598	0.06397162	0.146343327	0.00204918032786885	0.0283675642151639	0.0324145646290984	0.00458883203893443	0.932579853606557	0.144389307903689	0.0332469363012295	0.196568268920082	0.010045662	0.17716895
637	2505400	2013	Granby School District	0.521709376754386	0.522979328041667	0.520439425467105	0.00607771346767538	0	0	0	1	0.976514946	11.21364816	0.282342831	0.070342029	0.049103367	0.059729954	0.156259616	0	0.0272118623861171	0.0325766872169197	0.00437310195227766	0.935838331281996	0.14547453167462	0.0451755767613883	0.243014475249458	0.024752475	0.174257426
638	2505400	2014	Granby School District	0.452057964510095	0.419653538560284	0.484462390459906	0.00179665876777251	0	0	0	1	0.901606945	11.292718	0.318006498	0.14252733	0.043786827	0.073324388	0.156386089	0	0.0292161425990566	0.0483759911556604	0.00799532617688679	0.914412534681604	0.187012220691038	0.0623293616627358	0.249861386216981	0.027689031	0.160809372
639	2505400	2015	Granby School District	0.327918375930488	0.279638589782927	0.376198162078049	0.00452772511848341	0	0	0	1	1.24457732	11.40284361	0.335005156	0.094906057	0.047497603	0.053922923	0.118503954	0.000706648594660194	0.0203185160849515	0.0492477478519417	0.00715387191262136	0.922573219128641	0.187727272669903	0.0588711231213592	0.217536426563107	0.02154195	0.164399093
640	2505400	2016	Granby School District	0.460072962398469	0.525820154952	0.394325769844937	0.00307606603163686	0	0	0	1	1.177160004	11.41151268	0.345528165	0.103916767	0.048838111	0.044639319	0.148329874	0.00133742819387755	0.026104616375	0.073360413377551	0.00255102036734694	0.896646528818878	0.15345629742602	0.0650962457755102	0.25050356982398	0.026537998	0.154402895
641	2505430	2009	Granville School District	0.343078424772284	0.376020689989011	0.310136159555556	0.00432027896646054	0	0	0	1	NA	NA	NA	NA	NA	NA	NA	0.0241935483951613	0.0322580644596774	0.0241935483951613	0	0.91935483875	0.0843373472983871	0.0421686746854839	0.122439836153226	0	0.156626506
642	2505430	2010	Granville School District	0.389483993388889	0.275114820333333	0.503853166444444	0.00578128755169827	0	0	0	1	1.137838502	11.09791825	0.310702358	0.017066696	0.067870098	0.013304288	0.124914343	0.0168067226890756	0.016806722605042	0.0168067227563025	0	0.94957983194958	0.128834352243697	0.0184049083781513	0.144957983243697	0	0.165644172
643	2505430	2011	Granville School District	0.374304282	0.464109305	0.284499259	0.00609933523551563	0	0	0	1	1.088021039	11.14892082	0.309928291	0.016868142	0.072553477	0.012121271	0.148294948	0.0200961116880734	0.0209698557431193	0.0117955438165138	0	0.947138488752294	0.127516775174312	0.0335570473669725	0.146600799779816	0	0.161073826
644	2505430	2012	Granville School District	0.324815711833333	0.198578215083333	0.451053208583333	0.00609933523551563	0	0	0	1	0.651801556	11.07067972	0.298939039	0.091273694	0.085485018	0.04534674	0.162399893	0	0.0180032732211538	0.0235951994134615	0	0.958401524038462	0.171232875807692	0.0205479447115385	0.159525570451923	0	0.130136986
645	2505490	2009	Greenfield School District	0.0684350403633125	0.075930375511199	0.060939705215426	0.0029	0	0	1	0	NA	NA	NA	NA	NA	NA	NA	0.00363275415809769	0.0200227491195373	0.142176786322622	0.0296888826953727	0.804478823273779	0.526608936435733	0.0945320275244216	0.594296189263496	0.030264999	0.19675449
646	2505490	2010	Greenfield School District	0.0116241298493655	0.030858362289157	-0.007610102590426	0.0029	0	0	1	0	-0.280367493	10.68045897	0.260346882	0.175866563	0.08442184	0.136194694	0.241306029	0.00435467405124836	0.0195336838856767	0.127939791921156	0.0259769163442838	0.822194936438896	0.528409907689882	0.0835475146872536	0.602681957151117	0.032681105	0.194767344
647	2505490	2011	Greenfield School District	0.0976529876457185	0.132096636876963	0.063209338414474	0.0029	0	0	1	0	-0.563389289	10.71755796	0.264448937	0.234270094	0.093019453	0.167015844	0.266676265	0.00346649105950841	0.018849050851229	0.138291805561449	0.0322332599508409	0.807159405485123	0.553790784393273	0.0788617578848642	0.620456411023286	0.029890798	0.180623552
648	2505490	2012	Greenfield School District	0.128440536497442	0.106363702250639	0.150517370744246	0.0028	0	0	1	0	-0.498902967	10.78715189	0.255970403	0.218567296	0.088232557	0.190021743	0.255670984	0.00341726626248399	0.0198970367221511	0.138644612171575	0.0287285345339309	0.80931253962356	0.495605555603073	0.0655809990102433	0.592422252299616	0.024084117	0.15174343
649	2505490	2013	Greenfield School District	0.182026488133053	0.138738168658385	0.225314807607721	0.0028	0	0	1	0	-0.298139047	10.80406903	0.269213635	0.149413399	0.083389511	0.191696617	0.243675463	0.00193693742066421	0.0273746644145141	0.132970589397294	0.023484541098401	0.814233261166052	0.513746757672817	0.0672200910455105	0.580338385779828	0.019109193	0.177844844
650	2505490	2014	Greenfield School District	0.104976811542247	0.105314177341709	0.104639445742785	0.0028	0	0	1	0	-0.2842879	10.82906866	0.270134589	0.200346855	0.07732151	0.195219786	0.225759898	0.00126705742021924	0.026658817771011	0.137312671422655	0.0194032744872107	0.815358160823386	0.504930761087698	0.0607311788940317	0.59011842428989	0.032924208	0.182141277
651	2505490	2015	Greenfield School District	0.173868413494342	0.123017672803077	0.224719154185606	0.0022	0	0	1	0	0.06016978	10.8516265	0.307676661	0.162478095	0.068622464	0.179571493	0.179513814	0.000287033303944316	0.0228761475406032	0.156293976459397	0.0170773911566125	0.803465442431555	0.575784691712297	0.0504268403677494	0.489154599136891	0.033455195	0.16537832
652	2505490	2016	Greenfield School District	0.16055145187234	0.14173709611215	0.17936580763253	0.0022	0	0	1	0	0.118388315	10.84425594	0.30103562	0.167544669	0.060105958	0.166309442	0.179942384	0	0.021111515439206	0.145533152920596	0.0123508583635236	0.821004477090571	0.488281233936725	0.0499174883746898	0.478165324377171	0.037701975	0.164274878
653	2505500	2009	Groton-Dunstable School District	0.784892912758924	0.870808181269483	0.698977644248366	0.00549960660896932	0	1	0	0	NA	NA	NA	NA	NA	NA	NA	0.000729394613420861	0.0262582057330416	0.00583515691320204	0.00218818373085339	0.96498905933698	0.0313297057884756	0.00746185152443472	0.0268634838752735	0.002487562	0.135394456
654	2505500	2010	Groton-Dunstable School District	0.834152442752467	0.915192265328899	0.753112620176036	0.00526435877261998	0	1	0	0	2.025259674	11.6445652	0.614685104	0.027855608	0.049868991	0.003965861	0.104123902	0.000744047561011905	0.029761904844494	0.00818452361830357	0.0022321426860119	0.959077381112351	0.0175414761956845	0.006091882	0.0325134803586309	0.00393138	0.139385275
655	2505500	2011	Groton-Dunstable School District	0.808690282252251	0.908930580348679	0.708449984155824	0.00526435877261998	0	1	0	0	2.045661794	11.5909295	0.63599905	0.028838993	0.047874181	0.002214446	0.102385987	0.00151515156818182	0.0356060606568182	0.0106060607295455	0.00530303032272727	0.946969697064394	0.0296010194287879	0.00793790631818182	0.0377469428522727	0.005052328	0.141826056
656	2505500	2012	Groton-Dunstable School District	0.820225103681269	0.867613034137985	0.772837173224553	0.00320731707317073	0	0	0	1	1.992823869	11.62461798	0.628850758	0.028346466	0.056141582	0.007664318	0.102354253	0.000781250015625	0.037005592578125	0.0112027213132813	0.00677323581171875	0.944237202271875	0.0349392268460938	0.00668236768828125	0.0456727229460938	0.003729952	0.142484148
657	2505500	2013	Groton-Dunstable School District	0.766666673517873	0.816058820531746	0.717274526504	0.00344256490952006	0	0	0	1	2.018234421	11.68504223	0.632683726	0.026690578	0.05995304	0.009432486	0.100054846	0	0.0431848853757085	0.0115553305198381	0.00610661250445344	0.939153169136842	0.0427786364817814	0.00905232643481781	0.0557211473336032	0.003039514	0.14399696
658	2505500	2014	Groton-Dunstable School District	0.800756229662809	0.955569995240065	0.645942464085553	0.003213217938631	0	0	0	1	1.981931831	11.70030746	0.626632916	0.012704822	0.061936272	0.012607299	0.116064955	0.000397711895207149	0.0480252214459789	0.0131723370820471	0.00645131813647441	0.931953420809098	0.0513164078229082	0.0143955905499594	0.0702407454898457	0.004952381	0.146666667
659	2505500	2015	Groton-Dunstable School District	0.727367481211637	0.864864556737995	0.589870405685279	0.00380741320928403	0	0	0	1	1.973364288	11.70351107	0.632767233	0.004121963	0.06053542	0.024425407	0.117657595	0.0012053625412844	0.0551586957989992	0.0120010214437031	0.0132203315529608	0.918414605010008	0.0747445609341117	0.00637953036780651	0.0766764004970809	0.004275165	0.149630781
660	2505500	2016	Groton-Dunstable School District	0.773362059981348	0.885189150435088	0.661534969527607	0.00362444269603986	0	0	0	1	1.956557032	11.7197433	0.612449428	0.007881216	0.054125173	0.029520218	0.122837759	0.001299966055993	0.0522744182755906	0.0105372130524934	0.0137236361294838	0.922164756900262	0.047724581496063	0.0151445174111986	0.0754514134435696	0.006203474	0.155913978
661	2505580	2009	Hadley School District	0.512729622580328	0.546382545190164	0.479076699970492	0.0074	0	1	0	0	NA	NA	NA	NA	NA	NA	NA	0.00238224072333333	0.02070741123	0.0552615289166667	0.02671109414	0.89493770597	0.140579874126667	0.02554543005	0.177382845853333	0.014880952	0.125
662	2505580	2010	Hadley School District	0.54170346693593	0.621138871011461	0.462268062860399	0.0074	0	0	0	1	1.264296339	11.06754254	0.387775423	0.047902586	0.036227249	0.051983596	0.119783469	0.00366931447293447	0.0473184615954416	0.0496963625527066	0.0267164693076923	0.872599410128205	0.145209335470085	0.0224437440769231	0.193597343299145	0.017931959	0.1060133
663	2505580	2011	Hadley School District	0.529531838388587	0.52374401507337	0.535319661703804	0.003	0	1	0	0	1.332841768	11.19436409	0.414407065	0.02823113	0.047148855	0.057667511	0.118460903	0.0021563656802168	0.0718753743143631	0.0439313957398374	0.0305386209376694	0.85149824202981	0.134675673119241	0.0244189310894309	0.189304006176152	0.018626665	0.117860956
664	2505580	2012	Hadley School District	0.671963615201159	0.686488524635492	0.657438705766827	0.003	0	1	0	0	1.358426245	11.24338901	0.447155296	0.073371961	0.046346613	0.062563664	0.100978714	0.00201991440920097	0.0819995042905569	0.0533584535230024	0.028490367653753	0.834131753399516	0.130637717915254	0.0306568813753027	0.182246970585956	0.019114493	0.09985376
665	2505580	2013	Hadley School District	0.637908553564203	0.676979487701176	0.59883761942723	0.003	0	1	0	0	1.213221871	11.17743645	0.459653278	0.058281756	0.053874524	0.097750125	0.104522287	0.00249344003686636	0.0852812735391705	0.0724341674677419	0.0335824925184332	0.806208645721198	0.157460147785714	0.0214808557718894	0.195048509278802	0.020217935	0.100353864
666	2505580	2014	Hadley School District	0.536125502318343	0.492012967221719	0.580238037414966	0.0039	0	1	0	0	1.20695454	11.23909621	0.438324506	0.056597862	0.040079493	0.104477769	0.130569628	0.00239093958389262	0.0913308856800895	0.0715746563959732	0.0300265418993289	0.80467698389038	0.145388521123043	0.0246716781073825	0.201274111731544	0.020586683	0.087212725
667	2505580	2015	Hadley School District	0.583445626228544	0.555788543816929	0.611102708640159	0.0039	0	1	0	0	0.972770034	11.11538968	0.451331745	0.12244759	0.020556688	0.110933022	0.164986152	0.00234411648732943	0.100775489358674	0.0800176133430799	0.0380745062183236	0.77878826351462	0.164954554007797	0.027595243957115	0.205204343910331	0.019081305	0.102570112
668	2505580	2016	Hadley School District	0.527013334103302	0.45662931939265	0.597397348813953	0.0039	0	1	0	0	1.010172626	11.08313722	0.483459941	0.091740292	0.015138561	0.107428309	0.186318962	0.00115467713957935	0.106912727076482	0.0784033382045889	0.0382120341223709	0.775317221565966	0.0954081347782027	0.031891719208413	0.171717717049713	0.030360699	0.099319464
669	2505610	2009	Halifax School District	0.4641344044683	0.527838485121065	0.400430323815534	0.00635370289163464	0	0	0	1	NA	NA	NA	NA	NA	NA	NA	0	0	0.00240963866024096	0.00481927710843374	0.992771084231325	0.0643274859759036	0.0219298237759036	0.0965528846819277	0	0.127192982
670	2505610	2010	Halifax School District	0.570026344879902	0.654441142862745	0.485611546897059	0.00635370289163464	0	0	0	1	0.975860938	11.26279401	0.229489693	0.039271397	0.073050113	0.029989403	0.142285115	0	0.00246305420689655	0	0.0123152709704434	0.98522167482266	0.088685016770936	0.0214067269827586	0.1201565575	0	0.137614679
671	2505610	2011	Halifax School District	0.724751056651785	0.757087150548469	0.692414962755102	0.00635370289163464	0	0	0	1	0.70170832	11.30517527	0.220022325	0.068288962	0.09181698	0.039064146	0.173806658	0	0.00424870484455959	0.00132642487046632	0.0136787565336788	0.980746116238342	0.101910827860104	0.0111464962746114	0.120174924455959	0	0.138535032
672	2505610	2012	Halifax School District	0.607978736773162	0.640944921744737	0.575012551801587	0.00393386127376377	0	0	0	1	0.745010051	11.23250517	0.228522422	0.011700483	0.087244074	0.056580732	0.180847832	0	0.0137485235066313	0.00117691643501326	0.0228829993501326	0.962191554164456	0.0954773865278515	0.00837521	0.118325676623342	0	0.144053601
673	2505610	2013	Halifax School District	0.715898200228986	0.794847653330435	0.636948747127536	0.00393386127376377	0	0	0	1	0.644144691	11.1124484	0.230186898	0.030625768	0.090571576	0.053463115	0.178978849	0	0.0178144163061224	0.00384035388338192	0.0221172212653061	0.956228006116618	0.140893469827988	0.00687285225364431	0.155942169702624	0.001718213	0.140893471
674	2505610	2014	Halifax School District	0.616463100170588	0.600639948770588	0.632286251570588	0.00393386127376377	0	0	0	1	0.652471336	11.14712227	0.231929531	0.001067312	0.09516931	0.06790329	0.174341179	0.000845555811377245	0.0140553709311377	0.000845555811377245	0.0119069142664671	0.972346619904192	0.176056335724551	0.0246478872065868	0.270456068248503	0	0.151408451
675	2505610	2015	Halifax School District	0.607226974942006	0.638691603523511	0.575762346360501	0.00409417803802203	0	0	0	1	0.717861318	11.09643614	0.250088334	0.000998364	0.089837453	0.074865782	0.14226116	0.00357781756965944	0.0107334527863777	0.00357781756965944	0.0107334527863777	0.971377440455108	0.242049471111455	0.0212014129411765	0.203431050786378	0.005300353	0.144876325
676	2505610	2016	Halifax School District	0.544969345859938	0.567235317437909	0.522703374281967	0.00409417803802203	0	0	0	1	1.083276233	11.21653445	0.264011038	0.001041861	0.065879974	0.063977578	0.114029093	0.003731343	0.00746268627884615	0.00746268627884615	0.005597015	0.975746252259615	0.207740749217949	0.0248900002820513	0.212181050397436	0.005291005	0.158730159
677	2505670	2009	Hamilton-Wenham School District	0.637749705880507	0.729312314988987	0.546187096772026	0.00486235574281166	0	0	0	1	NA	NA	NA	NA	NA	NA	NA	0.00124772095704846	0.0338847426618943	0.00817535597026432	0.00341641221806167	0.953275768632158	0.0339475528678414	0.015324621126652	0.0557801437566079	0.000961538	0.169230769
678	2505670	2010	Hamilton-Wenham School District	0.672573410715642	0.743194104618994	0.60195271681229	0.00506266715515855	0	0	0	1	1.964847267	11.4964807	0.669108542	0.048995113	0.049312805	0.017815233	0.089533393	0.00125751063093923	0.0456473972	0.0074120471558011	0.00430559863314917	0.941377456244199	0.0416693187337017	0.0183431786729282	0.0749614584276243	0.0029615	0.157946693
679	2505670	2011	Hamilton-Wenham School District	0.730420217015157	0.755358179556571	0.705482254473744	0.00384495328814841	0	0	0	1	2.000565551	11.62141375	0.668196671	0.033462694	0.062819597	0.021556703	0.081919484	0.00117182593997735	0.0412699305039638	0.0103302247100793	0.00494083226047565	0.942287194506229	0.0614287662548131	0.0169370691925255	0.0775339140906002	0.005566802	0.157388664
680	2505670	2012	Hamilton-Wenham School District	0.776872843203414	0.82205010375977	0.731695582647059	0.00685951639494655	0	0	0	1	1.926089266	11.64775293	0.664896942	0.042499894	0.076730906	0.025823538	0.071706733	0.000190495385500575	0.04093814770771	0.0135966883210587	0.00767395414499425	0.93760072698504	0.0528243335857307	0.0143604694418872	0.0689820070310702	0.010747185	0.149437052
681	2505670	2013	Hamilton-Wenham School District	0.793316690357167	0.833311741815851	0.753321638898483	0.00289133540941643	0	0	0	1	2.059187504	11.62579928	0.677300498	0.040477268	0.065942436	0.025814626	0.044883477	0.000185016822376009	0.0363913554809689	0.0152281027324106	0.0107658221049596	0.937429689862745	0.0631678355213379	0.0148175014059977	0.0710764418719723	0.007672634	0.133503836
682	2505670	2014	Hamilton-Wenham School District	0.795245629307681	0.825630918736967	0.764860339878394	0.00391897783476853	0	0	0	1	2.101181392	11.65305568	0.66904146	0.025123432	0.060854482	0.02569529	0.054206488	0.000401606422891566	0.0390190097156626	0.0133422461120482	0.00671411451566265	0.940523023359036	0.0519652293156627	0.0117815010277108	0.0931769870843373	0.006911217	0.134502924
683	2505670	2015	Hamilton-Wenham School District	0.754333498555261	0.720806667593407	0.787860329517115	0.00232020516578086	0	0	0	1	2.001800615	11.59582964	0.653529657	0.052503606	0.053668317	0.034638532	0.060665763	0.000816326518787879	0.0352298542557576	0.0252183455212121	0.00779173209090909	0.930943728351515	0.0800843451818182	0.0137932210824242	0.0960041799272727	0.00804721	0.141094421
684	2505670	2016	Hamilton-Wenham School District	0.973572783878888	0.940633818753906	1.00651174900387	0.00118509047044583	0	0	0	1	2.024559182	11.64308734	0.664643007	0.066154697	0.042670151	0.034319953	0.080368956	0.00128428924064838	0.0318380230461347	0.0266319818753117	0.00996457913591023	0.930281118204489	0.0654347756134663	0.0191342102007481	0.0809417709376559	0.008602151	0.151612903
685	2505730	2009	Hampden-Wilbraham School District	0.602703964552294	0.629263898555755	0.576144030548832	0.00142579505300353	0	1	0	0	NA	NA	NA	NA	NA	NA	NA	0	0.0315814460844391	0.029253189712304	0.0257418479143546	0.913423521937274	0.0677924254408926	0.026635728858263	0.0975339234493365	0.006065619	0.193272677
686	2505730	2010	Hampden-Wilbraham School District	0.613774940467713	0.628504154596862	0.599045726338564	0.000842756183745583	0	1	0	0	1.342768987	11.32200335	0.438285353	0.04140147	0.066304425	0.033883538	0.121472412	0	0.0309305730676329	0.0346066226950483	0.0286487919927536	0.905814012032609	0.0756049428774155	0.0310103843007246	0.108569797867754	0.006666667	0.2
687	2505730	2011	Hampden-Wilbraham School District	0.542418205854422	0.533142643992629	0.551693767716216	0.00104946996466431	0	1	0	0	1.287793034	11.34551094	0.432032159	0.030289274	0.081267096	0.036923207	0.117234056	0	0.0340099761962103	0.0368630709816626	0.0290212530378973	0.900105700326406	0.0842686012744499	0.0377061297512225	0.117763862998166	0.007230256	0.196329255
688	2505730	2012	Hampden-Wilbraham School District	0.574430739419757	0.587167630604453	0.561693848235062	0.00128515901060071	0	1	0	0	1.379426637	11.36853437	0.421114977	0.025213113	0.069258206	0.042411342	0.1063019	0	0.0281789446647135	0.0412356458574219	0.0210810573925781	0.909504351569661	0.0900145111503906	0.0377491279388021	0.125629523472656	0.005190311	0.176470588
689	2505730	2013	Hampden-Wilbraham School District	0.547550523143421	0.525794468444003	0.569306577842838	0.00103780918727915	0	1	0	0	1.359006613	11.36855179	0.416753689	0.026687375	0.07109199	0.054493154	0.094020324	0.000356833399602386	0.0298117322001325	0.0472399454652087	0.019840028880053	0.902751449794566	0.100766644680583	0.034424248490391	0.136978457231279	0.005287897	0.158049354
690	2505730	2014	Hampden-Wilbraham School District	0.489607501341192	0.434401755363512	0.544813247318871	0.00231696113074205	0	1	0	0	1.368627495	11.37322843	0.412215133	0.058986005	0.065310265	0.054793306	0.075355387	0.000716014191065292	0.0297312957546392	0.0499922296034364	0.0213333048446735	0.898227164734021	0.127456594301031	0.0344476209292096	0.162178449573883	0.0041841	0.151524208
691	2505730	2015	Hampden-Wilbraham School District	0.525727591980685	0.503204242799574	0.548250941161796	0.00204028268551237	0	1	0	0	1.390323349	11.38615202	0.417072588	0.058075132	0.059720181	0.054552227	0.086004985	0.00109434119887165	0.0326514718356841	0.0491717245550071	0.0238880496135402	0.893194416688999	0.157123833487306	0.0257734043540197	0.159729388472496	0.002469898	0.150972522
692	2505730	2016	Hampden-Wilbraham School District	0.515114578786223	0.446126577272594	0.584102580299853	0.00175759717314488	0	1	0	0	1.442738812	11.4165382	0.415468033	0.057426897	0.04836895	0.05769451	0.092790134	0.00151526056508876	0.0312196481316568	0.0501754279408284	0.0281196121767751	0.888970070408284	0.111595517406805	0.0307549451412722	0.164386105273669	0.006275494	0.153749608
693	2505790	2009	Hanover School District	0.647264370364109	0.693042698806196	0.601486041922022	0.005	0	1	0	0	NA	NA	NA	NA	NA	NA	NA	0	0.0107991359402448	0.00575953908711303	0.0115190784096472	0.971922246051116	0.031903039187905	0.00690695672426206	0.0389030827141829	0.002940096	0.160235208
694	2505790	2010	Hanover School District	0.604277282667391	0.628001528093478	0.580553037241304	0.005	0	1	0	0	1.477393461	11.46279059	0.415020264	0.025238335	0.067246866	0.029571516	0.109426343	0	0.0144822593135409	0.00651701660173787	0.0115858074627082	0.967414916616944	0.0392976109768284	0.0107429399703114	0.0513745074091238	0.002594514	0.162713121
695	2505790	2011	Hanover School District	0.615189672486317	0.641445137157544	0.588934207815089	0.005	0	1	0	0	1.451769967	11.47696493	0.4116717	0.020646045	0.066455793	0.03146872	0.128271891	0.000739098311160384	0.0147819658669623	0.00739098296156689	0.00813008128011826	0.96895787125425	0.046720252609017	0.0144216554937177	0.0495355653991131	0.004469274	0.159404097
696	2505790	2012	Hanover School District	0.62296036118087	0.645606056249095	0.600314666112645	0.003	0	1	0	0	1.407190178	11.48071863	0.430684145	0.020815651	0.073739625	0.0519452	0.117253544	0	0.0166184969761561	0.00794797709176301	0.00722543365390173	0.968208092459538	0.0558511640216763	0.00496688740823699	0.048549069324422	0.00511883	0.160511883
697	2505790	2013	Hanover School District	0.609525452687174	0.613699710789513	0.605351194584835	0.003	0	1	0	0	1.451890102	11.49995778	0.449478587	0.000976891	0.076495945	0.043664947	0.131636818	0	0.0194610776489521	0.00823353286077844	0.00523952099700599	0.967065868329341	0.0595034033959581	0.00688655153667665	0.0764232549790419	0.004470939	0.151266766
698	2505790	2014	Hanover School District	0.615971979750198	0.614380703563737	0.617563255936659	0.003	0	1	0	0	1.349254655	11.52127285	0.453480508	0.000465629	0.082463073	0.067254347	0.135937584	0	0.0197160883706625	0.0110410095362776	0.0047318611466877	0.964511041109621	0.0638044895425867	0.015598118670347	0.0870356425276025	0.004542014	0.165026495
699	2505790	2015	Hanover School District	0.664653358960071	0.613807361989575	0.715499355930567	0.006	0	1	0	0	1.488213223	11.54654962	0.490074944	0.000471397	0.077110654	0.059080133	0.126173157	0	0.022943038	0.0134493670917722	0.0055379746289557	0.958069620279272	0.0908197751068038	0.010365733903481	0.077427343198576	0.008718726	0.181576952
700	2505790	2016	Hanover School District	0.582418957889147	0.562011728301871	0.602826187476423	0.006	0	1	0	0	1.660774577	11.59879423	0.479569349	0.000445421	0.068009324	0.052138945	0.091274594	0	0.0233640436898223	0.0164525050274637	0.00604294934168013	0.954140498369144	0.0527921883109855	0.0179336208457189	0.0740186475694669	0.010943396	0.192075472
701	2505880	2009	Harvard School District	0.846688024698871	0.906927790978758	0.786448258418985	0.00294545454545455	0	0	0	1	NA	NA	NA	NA	NA	NA	NA	0.000240580607142857	0.0629135617272727	0.00918777446915584	0.0200723925211039	0.907585689082792	0.0100539044025974	0.0169248484853896	0.00162337662175325	0.00156128	0.181889149
702	2505880	2010	Harvard School District	0.866944317244026	0.890675964537288	0.843212669950764	0.00232357026199072	0	0	0	1	2.090283712	11.79360348	0.566716501	0.04662984	0.057989624	0.013990292	0.054436253	0.000251677786912752	0.0708262215369127	0.0123193201526846	0.0147522060419463	0.901850578535235	0.0105057729127517	0.0226727470050336	0.00167785234731544	0.000783085	0.166014096
703	2505880	2011	Harvard School District	0.86410383073032	0.853983639683051	0.874224021777589	0.00211876007907856	0	0	0	1	1.853537373	11.81442347	0.581733612	0.074458311	0.078910829	0.024746521	0.071723503	0.000257426640677966	0.076918334440678	0.0157967613372881	0.0214173318288136	0.885610134449153	0.022829567979661	0.0183639196338983	0.0202976830627119	0.001578532	0.146014207
704	2505880	2012	Harvard School District	0.873846809091537	0.863822222455959	0.883871395727116	0.00210812474023798	0	0	0	1	1.756633367	11.85404269	0.586081154	0.100657833	0.086719127	0.035776284	0.070020951	0.000244909611015491	0.0779672982977625	0.0190684805438898	0.0178371292874355	0.884882179974183	0.0162894398674699	0.0249621763098107	0.0223667293218589	0.000793651	0.149206349
705	2505880	2013	Harvard School District	0.968774596414595	0.92725525418007	1.01029393864912	0.00151600469247528	0	0	0	1	1.76124109	11.78743028	0.607217082	0.09418384	0.095703732	0.024426805	0.059044477	0.000485612809523809	0.0912264223209877	0.0303361070881834	0.0212070300440917	0.856744836818342	0.0217073708377425	0.0109756661957672	0.0315574762222222	0.000826446	0.152892562
706	2505880	2014	Harvard School District	0.951671202240089	0.925944955382672	0.977397449097506	0.00163767387296799	0	0	0	1	1.570698826	11.78149535	0.606327687	0.170285276	0.090599444	0.028138864	0.075065802	0.000503222686567164	0.091768972266791	0.0365310087313433	0.0276130112481343	0.843583783126866	0.023903227744403	0.0140920437126866	0.0513254279309701	0.007692308	0.151282051
707	2505880	2015	Harvard School District	0.943456404074108	0.923045854666041	0.963866953482176	0.00159778783308195	0	0	0	1	1.522899472	11.77001618	0.615617305	0.156720403	0.084855406	0.044555043	0.094372256	0	0.112587394469925	0.0322123908684211	0.0245109313082707	0.830689272424812	0.0284618238176692	0.00621053418045113	0.0503496362763158	0.008748906	0.132108486
708	2505880	2016	Harvard School District	0.848397661503963	0.798828121019646	0.897967201988281	0.00134640522875817	0	0	0	1	2.073704576	11.791683	0.616315771	0.074677034	0.057365787	0.021981821	0.059395999	0	0.110013158297665	0.0434733927723735	0.0186574472003891	0.827856011912451	0.0187916281089494	0.0175551795544747	0.0624933385389105	0.010371651	0.131374244
709	2505910	2013	Harwich School District	0.688284803147518	0.611733172973451	0.764836433321586	0.002	NA	NA	NA	NA	NA	NA	NA	NA	NA	NA	NA	0	0.00297619066666667	0.008928572	0.00595238133333333	0.982142866666667	0.100877193	0.026315789	0.136608187333333	NA	NA
710	2505910	2014	Harwich School District	0.687092201333333	0.669503842333333	0.704680560333333	0.002	NA	NA	NA	NA	NA	NA	NA	NA	NA	NA	NA	0	0.017391303	0.021739131	0.021739131	0.939130424146443	0.0836820036610879	0.0125523016694561	0.1875	NA	NA
711	2505910	2015	Harwich School District	0.721055264326896	0.656215604337553	0.785894924316239	0.002	NA	NA	NA	NA	NA	NA	NA	NA	NA	NA	NA	0	0.017391303	0.030434781	0.017391303	0.9347826	0.183333331	0.0125	0.206825435333333	NA	NA
712	2505910	2016	Harwich School District	0.507896032318768	0.491786492185654	0.524005572451883	0.002	NA	NA	NA	NA	NA	NA	NA	NA	NA	NA	NA	0	0.013157895	0.043859649	0.01754386	0.925438595	0.133228555	0.014876807	0.150580168666667	NA	NA
713	2505940	2009	Hatfield School District	0.384024547411087	0.444593712151515	0.323455382670659	0.0076	0	1	0	0	NA	NA	NA	NA	NA	NA	NA	0	0	0.0208806910418848	0.00841129510471204	0.970708018089005	0.0682957922460733	0.0308827048167539	0.117345355879581	0	0.133971292
714	2505940	2010	Hatfield School District	0.442448095773533	0.461052543492611	0.423843648054455	0.004	0	1	0	0	0.475699779	10.84768093	0.33719689	0.110287139	0.07754007	0.047332787	0.17171072	0	0.005050505	0.0243055554242424	0.0167929295454545	0.953851006434344	0.079140922530303	0.030204962010101	0.171984588510101	0	0.146929825
715	2505940	2011	Hatfield School District	0.388182899978191	0.406375224971015	0.369990574985366	0.004	0	1	0	0	0.275629545	10.8555085	0.338355649	0.187443879	0.073532353	0.084376779	0.166477483	0	0.00184711573913043	0.0265051832608696	0.00823171117874396	0.963415993545894	0.0832123233719807	0.0313504611400966	0.139712959884058	0.002132196	0.136460554
716	2505940	2012	Hatfield School District	0.408334383237199	0.403238411848781	0.413430354625616	0.004	0	0	0	1	0.368957511	10.87539248	0.345319167	0.155870367	0.070901008	0.090817994	0.177501454	0	0.0127949063659794	0.0171922757835052	0.0127949063659794	0.957217904654639	0.106468062149485	0.0225691259020619	0.17651106056701	0.002074689	0.143153527
717	2505940	2013	Hatfield School District	0.461303203694692	0.474572454931937	0.448033952457447	0.012	0	0	0	1	0.613799112	10.99236419	0.359309452	0.129568968	0.069260578	0.06690218	0.163880216	0	0.0129668825208333	0.0139006474114583	0.00781250002604167	0.965319971161458	0.0986818901822917	0.02475887890625	0.110721722713542	0.004444444	0.155555556
718	2505940	2014	Hatfield School District	0.368831185132798	0.304218062490476	0.43344430777512	0.012	0	0	0	1	0.752809494	11.03191071	0.35130417	0.171125325	0.033182296	0.06304121	0.164318703	0	0.0162615450334928	0.0392393995119617	0.00305405669856459	0.941444999330143	0.0779036175933014	0.0212575578660287	0.114091378253589	0	0.137777778
719	2505940	2015	Hatfield School District	0.409559780170856	0.313873098961905	0.505246461379808	0.012	0	0	0	1	1.188429853	11.1202825	0.371810657	0.066131136	0.024834248	0.068426362	0.145629359	0	0.0125581024834123	0.03534223492891	0.00153041079146919	0.950569243327014	0.0667686682464455	0.0318447637772512	0.118065644331754	0	0.175704989
720	2505940	2016	Hatfield School District	0.251911000433189	0.210355456553192	0.293466544313187	0.0231	0	0	0	1	1.283141011	11.11609027	0.364036862	0.032753636	0.028236406	0.049967084	0.141629427	0	0.00419023688837209	0.0473496760976744	0.00175989946511628	0.946700180288372	0.0666143691023256	0.0347249892790698	0.0969058690744186	NA	0.18
721	2505970	2009	Haverhill School District	-0.0056488889573495	0.051598347035714	-0.062896124950413	0.007	0	1	0	0	NA	NA	NA	NA	NA	NA	NA	0.000549148761943987	0.0127761040502471	0.211734232239154	0.0394253971210873	0.735515117328666	0.356022825764141	0.0793907110801757	0.456570045975838	0.057232855	0.204650589
722	2505970	2010	Haverhill School District	-0.004067759831774	0.042326764698802	-0.05046228436235	0.007	0	1	0	0	0.324272101	10.99231251	0.297055093	0.125383744	0.080991683	0.09676563	0.207100269	0.000335005472732181	0.0136646364403348	0.227808114779968	0.0397123488396328	0.718479894797246	0.375323645729212	0.0823180025048596	0.471395468114741	0.064092411	0.210862777
723	2505970	2011	Haverhill School District	0.020924683037162	0.074162574308118	-0.032313208233794	0.007	0	1	0	0	0.119144746	10.99113221	0.300159854	0.196996178	0.089966446	0.108344438	0.202068076	0.00026532236879809	0.0141185128837888	0.239480214713982	0.0385644914139029	0.707571456037676	0.357340769087822	0.0730969522528522	0.498261108117538	0.064389499	0.219969077
724	2505970	2012	Haverhill School District	0.051756772036931	0.078811457502177	0.024702086571685	0.001	0	1	0	0	-0.017217905	11.00577445	0.286828259	0.199752831	0.097076431	0.128004821	0.21589209	6.73830355771692e-05	0.0140713367184541	0.262594558069363	0.0377131788569235	0.685553541620169	0.420779939579217	0.0737085556849245	0.494215012202457	0.066427868	0.223528174
725	2505970	2013	Haverhill School District	0.077515842682297	0.136326342389357	0.018705342975237	0.001	0	1	0	0	0.051122835	11.02806283	0.284620488	0.152988278	0.091930581	0.130749653	0.235797014	0.000540975789131565	0.0158713970033801	0.256364242197608	0.0405211815852834	0.686702203704108	0.465944419333853	0.0708289586762871	0.532627666305252	0.063529822	0.221212459
726	2505970	2014	Haverhill School District	0.114035397621037	0.10276075370045	0.125310041541623	0.001	0	1	0	0	-0.086886285	11.06062205	0.286692645	0.206385952	0.090504133	0.143923962	0.247829478	0.00115941352100396	0.0173953452599736	0.266186288482431	0.042058535007926	0.673200417749274	0.485199910331308	0.077057900261823	0.555588558447028	0.064615765	0.199894994
727	2505970	2015	Haverhill School District	0.0649246998453545	-0.001262952246986	0.131112351937695	0.003	0	1	0	0	-0.04476878	11.05513868	0.28579572	0.185173083	0.087648463	0.152189389	0.242831437	0.00171057210906298	0.0150322283640553	0.274157727823861	0.0366833085232975	0.6724161607532	0.460751683795699	0.0619732039416283	0.427527738316692	0.065622076	0.214630027
728	2505970	2016	Haverhill School District	0.016074481450046	0.013337789060598	0.018811173839494	0.003	0	1	0	0	-0.024241195	11.09478873	0.278373947	0.192796085	0.07443032	0.156167919	0.256248368	0.00145478418503741	0.0174638674032419	0.290816109305985	0.0365352578610973	0.653729984884539	0.417650065680299	0.0640736016563591	0.448183053117706	0.062984638	0.199143159
729	2506000	2009	Hawlemont School District	NA	NA	NA	0.001	0	0	0	1	NA	NA	NA	NA	NA	NA	NA	0.0207174633870968	0.0207174634354839	0.0528364836774194	0	0.905728586225806	0.310924386032258	0.15126050866129	0.491461100467742	0	0.268907563
730	2506000	2010	Hawlemont School District	NA	NA	NA	0.001	0	0	0	1	0.283955045	10.94230652	0.283717661	0.129056049	0.081110634	0.079907967	0.178265508	0	0.0266546873492064	0.0482180307777778	0	0.925127286746032	0.366972462952381	0.0825688106349206	0.413580246777778	0.009174312	0.266055046
731	2506000	2011	Hawlemont School District	NA	NA	NA	0.001	0	0	0	1	0.302780837	10.90255006	0.314469121	0.136398858	0.084037488	0.096566722	0.168070661	0	0.0415988421578947	0.0481099654210526	0	0.91029120322807	0.418367366298246	0.061224487754386	0.521528935508772	0.010204082	0.244897959
732	2506000	2012	Hawlemont School District	NA	NA	NA	0.00147764545454545	0	0	0	1	0.059725031	10.90994318	0.311477121	0.171066477	0.094349506	0.119775281	0.168688345	0	0.0413665743684211	0.0363804248421053	0	0.92225300645614	0.427083357017544	0.0625	0.565436075842105	0	0.260416667
733	2506000	2013	Hawlemont School District	-0.2273775145	-0.345262831	-0.109492198	0.001	0	0	0	1	-0.001969194	10.89398593	0.29874084	0.131942715	0.100734	0.116993621	0.17883152	0	0.0214285714285714	0.0642857149285714	0	0.914285693964286	0.520833313732143	0.0208333328392857	0.434485157678571	0	0.270833333
734	2506000	2014	Hawlemont School District	NA	NA	NA	0.00231818181818182	0	0	0	1	0.012083997	10.90236177	0.27873395	0.169849727	0.095479993	0.107178534	0.182029488	0	0.0208333333541667	0.0624999999375	0	0.916666666708333	0.469387769875	0.0612244885833333	0.506087662291667	0	0.183673469
735	2506000	2015	Hawlemont School District	0.1915391005	-0.042933043	0.426011244	0.00193181818181818	0	0	0	1	0.160459061	10.95790424	0.284714358	0.167292209	0.084764215	0.09153859	0.176815296	0.0503269270816327	0	0.0584505650816327	0	0.891222506142857	0.522935808918367	0.0275229361836735	0.424732750265306	0	0.165137615
736	2506000	2016	Hawlemont School District	NA	NA	NA	0.00118181818181818	0	0	0	1	0.204720598	10.93790917	0.303810566	0.151580345	0.076711049	0.095119688	0.194607458	0.028214616173913	0	0.0388529147173913	0	0.932932459847826	0.518343334434783	0.0281646718913043	0.527691511217391	NA	0.18627451
737	2506090	2009	Hingham School District	0.820311950842216	0.819203770774468	0.821420130909963	0.003	0	1	0	0	NA	NA	NA	NA	NA	NA	NA	0	0.0104251892977588	0.0169449349284952	0.00887616943062967	0.963753703310032	0.0293842135747065	0.00906188861152615	0.0447076617230523	0.003279516	0.139001009
738	2506090	2010	Hingham School District	0.848521277251044	0.82815999407983	0.868882560422258	0.003	0	1	0	0	1.744002476	11.45261608	0.587983788	0.037452301	0.051877104	0.013648641	0.12830985	0	0.0130014211634718	0.0159767941192758	0.0106022822534611	0.96041948934984	0.0265162452614483	0.0108526687646432	0.0415066999925453	0.002464268	0.136274027
739	2506090	2011	Hingham School District	0.892273713336211	0.858998915164054	0.925548511508368	0.003	0	1	0	0	1.795557318	11.47015918	0.600040989	0.014466777	0.063426948	0.009724555	0.115764852	0	0.0118677820280957	0.0188274479360042	0.0108234002216441	0.958481378794485	0.0283319800780437	0.0081817133251821	0.0397160627471384	0.00097561	0.139268293
740	2506090	2012	Hingham School District	0.952027887436363	0.961175336092929	0.942880438779798	0.003	0	1	0	0	1.795505319	11.51179925	0.594595784	0.003818512	0.065663162	0.017438489	0.11797806	0	0.0148873949150228	0.0219130426914517	0.0116315074911482	0.951568028499747	0.0270795643388973	0.0101305668861912	0.0433760311052099	0.00120919	0.13808948
741	2506090	2013	Hingham School District	0.981167723638092	0.960385415772793	1.00195003150339	0.005	0	1	0	0	1.841207661	11.58514218	0.625388991	0.017396337	0.07096257	0.016128108	0.114242038	0.000247690246746988	0.0153107557956626	0.0222006828086747	0.0110015807339759	0.951239289255904	0.0363584814361446	0.0115970996361446	0.046330156213494	0.000951928	0.139457401
742	2506090	2014	Hingham School District	0.918872675324964	0.887046119457877	0.95069923119205	0.005	0	1	0	0	1.829372313	11.56947363	0.632532025	0.054362108	0.055078586	0.025088704	0.114691084	0.000165079409523809	0.0202163589333333	0.0205308103090476	0.0130027209138095	0.946085041644286	0.0331993977723809	0.00837844789142857	0.0627197858342857	0.000236016	0.137597357
743	2506090	2015	Hingham School District	0.938982993611244	0.888192386045933	0.989773601176555	0.005	0	1	0	0	1.941887063	11.67370733	0.669812716	0.081558154	0.049782824	0.024034692	0.107282213	0	0.0199013000351544	0.0207113468788599	0.00928754893016627	0.950099783926841	0.0500184235092637	0.0100030339672209	0.0558251668185273	0.000698975	0.134902144
744	2506090	2016	Hingham School District	0.99935989770901	0.93929247849428	1.05942731692374	0.001994536	0	1	0	0	2.022263366	11.69357414	0.673800683	0.072122028	0.03706216	0.027893638	0.112497273	0	0.0253183350300429	0.0230358668483548	0.00913728071435384	0.9425085464969	0.030175767248927	0.013917711624702	0.0556664623924654	0.001830664	0.128832952
745	2506240	2009	Holliston School District	0.689070977805596	0.733791655572312	0.64435030003888	0.012	0	1	0	0	NA	NA	NA	NA	NA	NA	NA	0	0.0261776190970497	0.0266799708043478	0.00691650197593168	0.940225897485248	0.0219274230411491	0.0140985382725155	0.0371394353478261	0.012060648	0.163335631
746	2506240	2010	Holliston School District	0.771551850217198	0.812238110421094	0.730865590013302	0.012	0	1	0	0	1.929985658	11.48860135	0.575814216	0.011087292	0.055248465	0.009595115	0.076844756	0	0.0301818232798129	0.0262111770911925	0.0063545692852689	0.937252445936867	0.0233826967981294	0.0163678874941543	0.0320592838363211	0.012918994	0.167946927
747	2506240	2011	Holliston School District	0.820043444793497	0.791542401365797	0.848544488221198	0.0036	0	1	0	0	1.851188316	11.55082848	0.588048268	0.03108634	0.065657017	0.012124956	0.088982212	0	0.030630272005364	0.02067088128659	0.00630588161226054	0.942392973137931	0.0374884898467433	0.0137788472681992	0.0567138783272031	0.013937282	0.164111498
748	2506240	2012	Holliston School District	0.864545007781122	0.830512986372341	0.898577029189902	0.003	0	1	0	0	1.815918352	11.5703533	0.591811494	0.021783863	0.06952874	0.035215275	0.081873142	0.000778227325774754	0.0350003483318216	0.019442012696901	0.00777481604383976	0.937004602618292	0.0377928952146636	0.0151171582758881	0.0513314910015117	0.012667136	0.161857847
749	2506240	2013	Holliston School District	0.881549241556282	0.877443874655614	0.885654608456949	0.003	0	1	0	0	1.74954785	11.62342125	0.589734532	0.018656798	0.082739544	0.039169571	0.088866522	0.000515391726998492	0.036184319540724	0.0274004439886878	0.00694540242232278	0.928954433575415	0.0383963506432881	0.00752799104223228	0.0505014969434389	0.016312057	0.170567376
750	2506240	2014	Holliston School District	0.828980441276147	0.815388954527969	0.842571928024324	0.003	0	1	0	0	1.769155452	11.62706194	0.591234627	0.015870719	0.074610444	0.047492255	0.092125513	0.00234716307574598	0.0479466411017598	0.0298338611706197	0.00707832120734506	0.912794012338179	0.0428462132861515	0.0091813306220352	0.0574653263917368	0.018800993	0.174175239
751	2506240	2015	Holliston School District	0.807342100608108	0.788758833815315	0.825925367400901	0.0023	0	1	0	0	1.796777982	11.63421817	0.591384201	0.016086326	0.06601029	0.045980941	0.103461378	0.00204960161111111	0.0527719879301802	0.0413413746268769	0.00634410386486486	0.897492921376126	0.0592192195037538	0.00825132823498499	0.0592530609782282	0.020538244	0.182719547
752	2506240	2016	Holliston School District	0.724638354430789	0.680833235219675	0.768443473641902	0.0023	0	1	0	0	1.861852334	11.6536942	0.590246352	0.004707651	0.059044489	0.054097236	0.094346449	0.00379887080712166	0.057743599022997	0.0402879827477745	0.0045594026847181	0.893610142238872	0.0295651574866469	0.0170268730207715	0.0658151838523739	0.020826221	0.161147149
753	2506270	2009	Holyoke School District	-0.666827470265784	-0.617210973700271	-0.716443966831297	0.015	0	1	0	0	NA	NA	NA	NA	NA	NA	NA	0	0.00905453650598899	0.791752036769505	0.0307229104412431	0.168470515812561	0.749160858178699	0.0529487286898673	0.801774684744901	0.223244334	0.236092676
754	2506270	2010	Holyoke School District	-0.564814022237005	-0.487520220630833	-0.642107823843178	0.015	0	1	0	0	-2.048776614	10.34954305	0.19809459	0.364274739	0.126862576	0.323809172	0.358710811	3.55635076923077e-05	0.0090674658458194	0.79917071615786	0.0330802102474916	0.158646045514716	0.763642569159866	0.0552211736294314	0.833616515196321	0.204172939	0.233639793
755	2506270	2011	Holyoke School District	-0.438689945108492	-0.348076637922803	-0.529303252294181	0.015	0	1	0	0	-2.127765338	10.42213695	0.203653473	0.400325974	0.140035923	0.31940712	0.368391927	3.83570891891892e-05	0.0102279564094595	0.80605292509054	0.0347784181831081	0.148902342046284	0.835673960926014	0.0444734654753378	0.871954564877027	0.226809133	0.23950194
756	2506270	2012	Holyoke School District	-0.459255363923735	-0.361025728272371	-0.557484999575098	0.0081	0	1	0	0	-2.12611757	10.46917262	0.206134917	0.407204029	0.126169201	0.335487704	0.402571969	0.000345065477570738	0.00854738197860594	0.824741768994824	0.0312017077857143	0.135164076351622	0.846543622096273	0.0369880666801242	0.896968729321256	0.224937303	0.240112229
757	2506270	2013	Holyoke School District	-0.441595835385618	-0.29551010281227	-0.587681567958965	0.0081	0	1	0	0	-2.166053233	10.38870743	0.202045715	0.286898686	0.143426512	0.35047134	0.414597459	0.000354233075451647	0.0105400505235565	0.819992162686504	0.0298207372848034	0.139292816957492	0.826889111684378	0.0365744874268509	0.875544757337938	0.219353591	0.236280063
758	2506270	2014	Holyoke School District	-0.485738530159194	-0.389482256128876	-0.581994804189513	0.0081	0	1	0	0	-2.140731392	10.52531848	0.231759651	0.397665782	0.139487639	0.346724968	0.397227642	0.000167613706545455	0.0102362280618182	0.839199503676	0.0266982333025455	0.123698417569091	0.846124474873455	0.0448916542214545	0.903795865141091	0.237018984	0.235228585
759	2506270	2015	Holyoke School District	-0.523527812824647	-0.51242353529414	-0.534632090355154	0.0044	0	1	0	0	-2.054229049	10.55277732	0.234045411	0.400521788	0.127177722	0.339487382	0.399422024	0.000478028419204586	0.00642685521103547	0.839917312460408	0.0298109219960588	0.123366882064851	0.775868024767825	0.0376897494356861	0.756230925984593	0.23798854	0.230802553
760	2506270	2016	Holyoke School District	-0.488175075886014	-0.52713327630984	-0.449216875462188	0.0044	0	1	0	0	-1.749872015	10.62163293	0.25565912	0.399146526	0.102804371	0.329840484	0.374253436	0.000505079553383459	0.00627874795112782	0.855728213973308	0.022179682818797	0.115308280319549	0.744443193743609	0.0431371167661654	0.774276048214662	0.211078101	0.227149911
761	2506300	2009	Hopedale School District	0.584452430323146	0.615881414212329	0.553023446433962	0.002	0	1	0	0	NA	NA	NA	NA	NA	NA	NA	0.00222452029896907	0.0170367017766323	0.0276529963006873	0.0113218929948454	0.941763887812715	0.0543104950360825	0.0144149586151203	0.0735849302147766	0.002265861	0.166163142
762	2506300	2010	Hopedale School District	0.640130927740485	0.644442458861592	0.635819396619377	0.002	0	1	0	0	1.388077402	11.42466817	0.394014322	0.002101726	0.073383391	0.015056374	0.13997222	0.00277898188132635	0.0171907825689354	0.0323140026073298	0.00801458394066318	0.939701659380454	0.055698487504363	0.0241204121099476	0.100458620424084	0.004587156	0.170489297
763	2506300	2011	Hopedale School District	0.683911136932915	0.779565191384615	0.588257082481216	0.001	0	1	0	0	1.300309968	11.45257815	0.432638928	0.03475043	0.075049626	0.022360488	0.167332647	0.00280661484397163	0.0167066107411348	0.0283610913351064	0.0103090215638298	0.941816667966312	0.0717231455620567	0.0273636347429078	0.107008990138298	0.007818608	0.164972635
764	2506300	2012	Hopedale School District	0.677049355908922	0.708521974992844	0.645576736825	0	0	1	0	0	1.280899602	11.48704393	0.447154641	0.039991018	0.075267529	0.046865474	0.164994476	0.00234686014440433	0.020177573101083	0.0272259687617329	0.0062508144801444	0.943998756628159	0.0643337975631769	0.0274403888158845	0.112174732633574	0.007159905	0.170246619
765	2506300	2013	Hopedale School District	0.606924934878437	0.659240693804578	0.554609175952297	0.003	0	1	0	0	1.156463351	11.36983409	0.40983779	0.050834038	0.083525712	0.048793355	0.14934539	0.00320507221390374	0.0223103921354724	0.0312114363814617	0.00369768859180036	0.939575440156863	0.0851512177878788	0.0277042217040998	0.114522528980392	0.011895321	0.174464711
766	2506300	2014	Hopedale School District	0.669696704357239	0.70408854560241	0.635304863112069	0.002	0	1	0	0	1.450997016	11.49974957	0.395125557	0.025974382	0.059302598	0.054571861	0.125859146	0.000943150507745267	0.022429035253012	0.0306931532891566	0.00725317908777969	0.938681479313253	0.0998908189638554	0.0254235949690189	0.139242051108434	0.012708499	0.174741859
767	2506300	2015	Hopedale School District	0.652138255843636	0.610812479394545	0.693464032292727	0.003	0	1	0	0	1.389492317	11.44021449	0.392639742	0.02404684	0.057038289	0.059084357	0.134414845	0.00485063646448087	0.0258453861602914	0.0325368330364299	0.0114079409581056	0.925359201091075	0.101080209497268	0.0292146827395264	0.127207241187614	0.014717907	0.173344235
768	2506300	2016	Hopedale School District	0.662471106932568	0.598993220654511	0.725948993210626	0.0023	0	1	0	0	1.601160977	11.50525634	0.393879752	0.001179074	0.053035402	0.04805694	0.104041252	0.00438081724334601	0.0239184594752852	0.0389311573250951	0.0123913808878327	0.920378188205323	0.0698890498041825	0.0202358594752852	0.106790207408745	0.013434089	0.173803526
769	2506330	2009	Hopkinton School District	0.78406961661289	0.812341443328313	0.755797789897467	0.00468867061889379	0	1	0	0	NA	NA	NA	NA	NA	NA	NA	0.00181378477871826	0.0337451213464329	0.0123633826916566	0.00786498951269649	0.944212714197703	0.0144834515834341	0.00846448394377267	0.0289417273954051	0.007531866	0.131517961
770	2506330	2010	Hopkinton School District	0.81199397054993	0.822774435629023	0.801213505470838	0.00868292515658859	0	1	0	0	2.149887384	11.62522377	0.658650983	0.025472977	0.044530714	0.003093555	0.087411592	0.00411626934348356	0.0358606008447016	0.0138888333258222	0.0111472554244823	0.934987048349574	0.00761626398964677	0.0106637287576127	0.020644516046894	0.010425717	0.135244715
771	2506330	2011	Hopkinton School District	0.910692728325192	0.877854864584424	0.943530592065961	0.00810943954691491	0	1	0	0	2.206170088	11.71519802	0.668944371	0.014129708	0.048456228	0.010292102	0.082237611	0.00342977222008679	0.0498483612622443	0.0171231241655301	0.00755710284438934	0.92204163582517	0.0141554329597024	0.00740498330874148	0.0310721574023559	0.008396063	0.130573248
772	2506330	2012	Hopkinton School District	1.01064521148193	1.00020458345221	1.02108583951166	0.00629419213732792	0	1	0	0	2.122552949	11.74644572	0.675178632	0.021197078	0.064253739	0.025137826	0.068760003	0.00368956490770171	0.0540806752444988	0.0166408476375306	0.00701453749633252	0.918574372841076	0.022910269391198	0.0120296154260391	0.0348898902145477	0.012009373	0.135910955
773	2506330	2013	Hopkinton School District	0.993412781162026	0.986562467073262	1.00026309525079	0.00725960918054841	0	1	0	0	2.202467654	11.78305448	0.674209582	0.017954258	0.064036014	0.014508462	0.05936274	0.00442236918918919	0.0717646349855437	0.0124255627510999	0.00401369469390321	0.907373741183532	0.0209468692740415	0.00751212287743558	0.0231764663293526	0.012009373	0.13678969
774	2506330	2014	Hopkinton School District	0.90309621970252	0.879889257200368	0.926303182204671	0.00941993320328403	0	1	0	0	2.200020343	11.78078494	0.640188943	0.017872583	0.052485016	0.024451564	0.058550299	0.00326552770036991	0.089245393892725	0.0127977378766954	0.00722570707459926	0.887465631149199	0.0185124913884094	0.00341590319975339	0.0153127689963009	0.011846287	0.14013291
775	2506330	2015	Hopkinton School District	0.927413738152876	0.923767671832298	0.931059804473454	0.00932302380175696	0	1	0	0	2.18447258	11.86572327	0.646878294	0.018291713	0.055449948	0.033329571	0.071233409	0.00301441244146949	0.0995634026313823	0.0164082131674969	0.00663610069676214	0.874377876328144	0.025017726384807	0.00525261156475716	0.0404143254669988	0.01328328	0.131388969
776	2506330	2016	Hopkinton School District	0.998221973535175	1.0250372142575	0.971406732812851	0.00709680999927362	0	1	0	0	2.231537167	11.90756455	0.659781232	0.023508598	0.052087582	0.019264912	0.088898878	0.0028157309738806	0.108199306935323	0.0166465389782338	0.00818428461380597	0.864154151547264	0.0219567616542289	0.0153721740310945	0.0436436842643035	0.016055046	0.132454128
777	2506390	2009	Hudson School District	0.301189558445926	0.284727082093514	0.317652034798338	0.002	0	1	0	0	NA	NA	NA	NA	NA	NA	NA	0.00230764557034796	0.0226924393940998	0.0491258288880484	0.0111317112465961	0.914742375922844	0.143930486123298	0.0416682667791225	0.185426753486384	0.030851777	0.211602951
778	2506390	2010	Hudson School District	0.399570475185499	0.403562451448427	0.395578498922571	0.002	0	1	0	0	1.180774647	11.17477684	0.358175487	0.062253926	0.061382261	0.022608713	0.12098125	0.00288450193328446	0.0209283535439883	0.0501702990887097	0.00837792909017595	0.917638910260997	0.160224773980938	0.0484330552441349	0.241715941992669	0.037121459	0.193096711
779	2506390	2011	Hudson School District	0.402400685238917	0.387649334744649	0.417152035733185	0.002	0	1	0	0	1.140815135	11.21602485	0.372228745	0.027046021	0.079182214	0.034222652	0.127435908	0.00337651034542816	0.0186178919071118	0.0516083294782293	0.00759585664150943	0.918801411375907	0.164225589057329	0.0583280691219158	0.22215482105225	0.04677581	0.189107918
780	2506390	2012	Hudson School District	0.3973721375657	0.392037890568249	0.40270638456315	0.003	0	1	0	0	0.932764276	11.15521442	0.35635787	0.051022827	0.081368609	0.05064766	0.145686887	0.00312246759481482	0.0182500502518519	0.0523496468718518	0.00927429545555556	0.9170035328	0.178865921102963	0.0494708973918518	0.247712619353333	0.047425474	0.181571816
781	2506390	2013	Hudson School District	0.330868738368772	0.357249326981075	0.304488149756469	0.003	0	1	0	0	0.933542899	11.19875205	0.361604929	0.05134877	0.078676721	0.064411525	0.151495431	0.0019655478197097	0.0212277780481283	0.05280271026356	0.0075919197815126	0.916412044621849	0.191741266642475	0.0600366072475172	0.259277780903743	0.050759669	0.182320442
782	2506390	2014	Hudson School District	0.280822649362333	0.238626605435484	0.323018693289183	0.003	0	1	0	0	1.010074399	11.24660435	0.363435583	0.0672286	0.063126877	0.066902295	0.152249818	0.00314534405670103	0.0242318783600884	0.0607982832739323	0.00899067006774669	0.902833806594993	0.217596812664212	0.0483946088431517	0.302475131351988	0.058364438	0.168646081
783	2506390	2015	Hudson School District	0.308253007099804	0.264796566709963	0.351709447489645	0	0	1	0	0	1.076662624	11.27144899	0.362889751	0.068813118	0.053192063	0.068413631	0.149225508	0.00317814358944282	0.0198227567177419	0.0640834419398827	0.015316152159824	0.897599508527126	0.240064207131232	0.0523821996642229	0.230653883714076	0.048331015	0.171766342
784	2506390	2016	Hudson School District	0.253926513196363	0.219010217817082	0.288842808575643	0	0	1	0	0	1.182129065	11.33697314	0.395629108	0.092187322	0.043540957	0.062516573	0.149499708	0.00187020580164671	0.0195537936803892	0.0746765682806886	0.0168305770359281	0.887068854149701	0.178731505726796	0.0471763057327844	0.225619379893713	0.064165498	0.170757363
785	2506480	2009	Ipswich School District	0.671947105069516	0.769810366567456	0.574083843571576	0.005	0	1	0	0	NA	NA	NA	NA	NA	NA	NA	0.00384822011716341	0.0203203527769784	0.0268218738448099	0.00622298957965057	0.942786562662898	0.0628605398088386	0.0132599969044193	0.0780858693021583	0.004721435	0.148253069
786	2506480	2010	Ipswich School District	0.66227726274182	0.708272408886503	0.616282116597137	0.005	0	1	0	0	1.18550971	11.23987038	0.433841859	0.056297462	0.076163844	0.026787794	0.137097213	0.00366849229531568	0.0247730866873727	0.0300843386710794	0.00771005459674134	0.933764020471487	0.0609804149551935	0.0244956512861507	0.0909568946680244	0.002339729	0.149274684
787	2506480	2011	Ipswich School District	0.660014880691045	0.722510531356021	0.597519230026069	0.005	0	1	0	0	1.39427063	11.31565864	0.473616858	0.016536776	0.079102663	0.025039878	0.118080933	0.00360258649586777	0.0202066376756198	0.029519500785124	0.00836502759090909	0.938306256941116	0.0752832990785124	0.0160587989400826	0.102130641928719	0.005210801	0.144007579
788	2506480	2012	Ipswich School District	0.629181491286969	0.706529724568788	0.551833258005149	0.017	0	1	0	0	1.435230194	11.3075253	0.470518247	0.015283411	0.076721461	0.025127878	0.107114609	0.0052479517834525	0.022532865288049	0.0286902166516854	0.00836072102860061	0.935168281123596	0.0838112073329929	0.0173366604719101	0.11764604945761	0.003784295	0.138599811
789	2506480	2013	Ipswich School District	0.636793572418568	0.735302415521784	0.538284729315353	0.017	0	1	0	0	1.357922821	11.25123607	0.467653593	0.043881505	0.078848393	0.028996199	0.095040961	0.00420710319712526	0.0255210046447639	0.0335159072926078	0.00794859442607803	0.928807378312115	0.0940366051344969	0.0196103820410678	0.133466974767967	0.008300781	0.131835938
790	2506480	2014	Ipswich School District	0.596306875389117	0.675152674133909	0.517461076644324	0.017	0	1	0	0	1.37021312	11.2945352	0.480113888	0.035325828	0.074463368	0.037641203	0.110887465	0.000577960772234273	0.0240718515770065	0.0410952913557484	0.00506521918112798	0.929189657248373	0.111918107208243	0.0207269368112798	0.135072989194143	0.011581067	0.131923464
791	2506480	2015	Ipswich School District	0.584814645610928	0.567783405893162	0.601845885328694	NA	0	1	0	0	1.293182311	11.27198816	0.492204815	0.050992013	0.071784236	0.046154112	0.125257006	0.000613951555319149	0.0232237012617021	0.0442348402255319	0.00578527633297872	0.926142238131915	0.1313203308	0.0125178124702128	0.134684899541489	0.017205422	0.132950991
792	2506480	2016	Ipswich School District	0.580324691078888	0.612295749505108	0.548353632652667	0.007671533	0	1	0	0	1.277135298	11.30062578	0.497100211	0.060100445	0.064325101	0.049970189	0.145396935	0.000609031237723214	0.0184366129776786	0.0464491411517857	0.0113499951350446	0.923155222658482	0.0983901069151786	0.0207988482712054	0.112244924358259	0.017665953	0.142933619
793	2506540	2009	Kingston School District	0.573384533404401	0.559461482224583	0.587307584584219	0.00251046086513995	0	0	0	1	NA	NA	NA	NA	NA	NA	NA	0	0.0126025973227753	0.001903053826546	0.0175222423589744	0.967972100755656	0.0918674670346908	0.0225903610045249	0.115192951107089	0	0.149190111
794	2506540	2010	Kingston School District	0.557895748024867	0.482232947911854	0.633558548137879	0.00300763358778626	0	0	0	1	1.064759923	11.2089698	0.381570218	0.082213664	0.076799219	0.040674801	0.116495711	0	0.00509758782695253	0.00622202129402756	0.00897429539663093	0.979706091026034	0.128440365101072	0.0152905200214395	0.148287517546708	0	0.140677966
795	2506540	2011	Kingston School District	0.592574039681857	0.500539638425844	0.68460844093787	0.00300763358778626	0	0	0	1	0.857940401	11.21814301	0.368041735	0.051831576	0.097937929	0.062989121	0.139106387	0	0.0177649973650794	0.00217807604040404	0.0159544589062049	0.964102454952381	0.129870127191919	0.0101010102539683	0.160230696487734	0.001682086	0.136248949
796	2506540	2012	Kingston School District	0.665630583228864	0.61659358610275	0.714667580354978	0.00300763358778626	0	1	0	0	0.91494723	11.25084783	0.385960868	0.06863861	0.095074057	0.068637771	0.131657618	0	0.0132429262988506	0.00292554513793103	0.0102653988778736	0.973566121153736	0.139367818522989	0.0287356315143678	0.177283228034483	0.005988024	0.139435415
797	2506540	2013	Kingston School District	0.582376889260837	0.578630848955007	0.586122929566667	0.003	0	1	0	0	1.007555877	11.31738138	0.384290798	0.043130353	0.093374496	0.066173031	0.13867805	0	0.0132126761707317	0.00292947927546628	0.0125253356097561	0.971332500659971	0.13055953897274	0.0258249642639885	0.156179455624103	0.00617284	0.14638448
798	2506540	2014	Kingston School District	0.498643932558843	0.497422931839827	0.499864933277858	0.003	0	1	0	0	1.058294255	11.39566667	0.391314018	0.047492916	0.089063301	0.066461051	0.142521278	0	0.0169923097249284	0.00578829518338109	0.0123217403438395	0.964897658601719	0.134477826733524	0.0157367662234957	0.190005758574499	0.00795053	0.140459364
799	2506540	2015	Kingston School District	0.590490415047753	0.605843768780374	0.575137061315133	0.003	0	1	0	0	0.96213051	11.37608899	0.387932109	0.078607092	0.082213796	0.072078421	0.157883362	0	0.0107826445086072	0.00837257995774648	0.0116277642206573	0.969217004910798	0.153124996231612	0.015625	0.174162150093897	0.006628788	0.160037879
800	2506540	2016	Kingston School District	0.405905572571786	0.512961626721202	0.298849518422371	0.00499236641221374	0	1	0	0	1.21836699	11.41351042	0.425470759	0.082309195	0.065867538	0.050940102	0.145587061	0.000768448625204583	0.01115733800491	0.0180733770310966	0.0215462266530278	0.94845461205401	0.13638172111293	0.0170029419427169	0.180124637070376	0.011872146	0.165296804
801	2506630	2009	Lanesborough School District	0.364531148307748	0.243855674444444	0.485206622171053	0.00218722860791826	0	1	0	0	NA	NA	NA	NA	NA	NA	NA	0	0.0107254579591837	0.00536272897959184	0	0.983911825687075	0.0892857166938775	0.0500000030884354	0.18337590255102	0	0.15
802	2506630	2010	Lanesborough School District	0.323435846033557	0.315272924281879	0.331598767785235	0.00288563218390805	0	1	0	0	0.884755036	11.03961063	0.241647002	0.04719144	0.055876059	0.065378639	0.136437077	0	0.0109219890939597	0.0054609944295302	0.0054609944295302	0.978155993671141	0.10370369738255	0.0407407395234899	0.22675079209396	0	0.166666667
803	2506630	2011	Lanesborough School District	0.391651780612105	0.290832250755245	0.492471310468966	0.00288563218390805	0	1	0	0	0.908256259	11.06528508	0.274729646	0.002426571	0.073939656	0.079243396	0.109111603	0.00195656968055556	0.0217151679097222	0.00586970927083333	0.00782627895138889	0.962632271923611	0.117647059444444	0.0392156872986111	0.228979988138889	0	0.168627451
804	2506630	2012	Lanesborough School District	0.373266568143316	0.303946611848276	0.442586524438356	0.00288563218390805	0	0	0	1	0.758130609	11.08482544	0.284108023	0.037325275	0.084601954	0.072551083	0.136201933	0	0.0219286882867133	0.00595700616083916	0.00794267423076923	0.964171642986014	0.138775513020979	0.0326530593076923	0.212150349636364	0	0.204081633
805	2506630	2013	Lanesborough School District	0.451309051340998	0.418498405253425	0.484119697428571	0.00289361430395913	0	0	0	1	0.965482715	11.15855375	0.326218164	0.006120789	0.094402717	0.063065451	0.102365756	0.00121088525352113	0.0189280480492958	0.00825313877464789	0.0130966797887324	0.958511245190141	0.175675674197183	0.0270270277957746	0.243402777852113	0	0.207207207
806	2506630	2014	Lanesborough School District	0.805641058049505	0.734262797	0.87701931909901	0.00289361430395913	0	0	0	1	1.007479895	11.21091179	0.342606348	0.015351361	0.093766728	0.076364813	0.080235196	0	0.0277205701557377	0.0149929981065574	0	0.957286443860656	0.214634153196721	0.0487804880491803	0.240084189680328	0	0.2
807	2506630	2015	Lanesborough School District	0.744843271934418	0.778750204490196	0.710936339378641	0.00289361430395913	0	0	0	1	0.742667883	11.16455124	0.335987988	0.050828009	0.093525072	0.101083858	0.097082087	0	0.00445009553719008	0.0127145583471074	0	0.982835328289256	0.300925950380165	0.0231481465371901	0.294765840206612	0	0.208333333
808	2506630	2016	Lanesborough School District	0.738728307540122	0.74782408422807	0.729632530852174	0.00494576415495956	0	0	0	1	0.981557218	11.26140785	0.395738194	0.037425867	0.079318845	0.068440071	0.144309428	0	0.00221238938053097	0.00221238938053097	0.00442477876106195	0.991150442504425	0.222546035336283	0.0436358666725664	0.217377312964602	NA	0.203883495
809	2506660	2009	Lawrence School District	-0.354024418081668	-0.333018265611357	-0.375030570551979	0.008	0	1	0	0	NA	NA	NA	NA	NA	NA	NA	0.000801538885860853	0.0227637064998397	0.890990702044405	0.0169926258259057	0.0684514269192049	0.794337345660468	0.0976635193124399	0.882370336991985	0.205919571	0.183511907
810	2506660	2010	Lawrence School District	-0.208854666658765	-0.150347109539898	-0.267362223777632	0.008	0	1	0	0	-1.606037751	10.32688763	0.116013016	0.310242684	0.078736919	0.246443536	0.402277139	0.000994258833173844	0.0222442043210526	0.896535277308293	0.0172642539143541	0.0629620047735247	0.809915579336842	0.0781524350872408	0.915733693659649	0.2434147	0.19467217
811	2506660	2011	Lawrence School District	-0.222923863547014	-0.197271280208546	-0.248576446885482	0.008	0	1	0	0	-1.926461688	10.33955634	0.117269456	0.390389192	0.08458348	0.287643057	0.416005574	0	0.019425283298609	0.902087484829366	0.016031890753323	0.0624553407748068	0.812435565995209	0.0820091696573416	0.907609915172488	0.237863958	0.196280654
812	2506660	2012	Lawrence School District	-0.225954944600399	-0.189283838552082	-0.262626050648717	0.008	0	1	0	0	-2.30368027	10.37318059	0.108088451	0.38170174	0.111468031	0.360532464	0.430437688	0.000216014389596603	0.0192305212831362	0.907108515272672	0.0156256740307856	0.0578192751988171	0.816469516252351	0.0631341134062784	0.921314302425842	0.241214061	0.196271341
813	2506660	2013	Lawrence School District	-0.154695125778064	-0.009282219885797	-0.300108031670332	0.008	0	1	0	0	-2.254542836	10.42430498	0.111228093	0.284490729	0.1269014	0.375590649	0.450347002	0.000318605587622731	0.0169248629759	0.911930681775662	0.0158298966557572	0.0549959545117525	0.79119134711931	0.0645117376408807	0.897348650854656	0.240332413	0.202724137
814	2506660	2014	Lawrence School District	-0.111445088246013	-0.039926298610531	-0.182963877881495	0.008	0	1	0	0	-2.415659444	10.49041266	0.119582662	0.370080973	0.130612378	0.396149826	0.438053034	0	0.016179517552228	0.915070679452402	0.0167962167902199	0.0519535853278356	0.885685833946036	0.0423464994510995	0.923784946996383	0.264556815	0.191225513
815	2506660	2015	Lawrence School District	-0.0674810268249945	0.05146269776152	-0.186424751411509	NA	0	1	0	0	-2.478213516	10.50324418	0.1135595	0.385737084	0.126205129	0.406390193	0.443735519	0.000309169511379601	0.0157726704143018	0.920378698718882	0.0154929285855577	0.0480465301019949	0.866853482651026	0.0473859036576285	0.738524602065608	0.290187349	0.16178485
816	2506660	2016	Lawrence School District	-0.0202805517644845	-0.000420079983975	-0.040141023544994	NA	0	1	0	0	-2.440882716	10.56624683	0.111960137	0.336925531	0.130992073	0.424436365	0.452853721	0.000199328072998756	0.0143532869155261	0.92289338985179	0.0135438689004562	0.0490101258643716	0.766149533200055	0.0508418557779621	0.712646511717821	0.293890073	0.171632886
817	2506690	2009	Lee School District	0.170387041033426	0.243594791103064	0.097179290963788	0.0053	0	0	1	0	NA	NA	NA	NA	NA	NA	NA	0.00512083706111111	0.0149277932111111	0.0869731798527778	0.00512083708333333	0.887857341725	0.224744470652778	0.0626056664416667	0.291661423713889	0.019675926	0.128472222
818	2506690	2010	Lee School District	0.242465595197571	0.268069125207831	0.216862065187311	0.013	0	0	1	0	0.479251336	10.80020075	0.285493234	0.137784675	0.083615438	0.01839435	0.149190752	0.00332653092792793	0.0186537875765766	0.0784887284294294	0.00434735119519519	0.895183574606607	0.240113908486486	0.0852788242642643	0.357737600201201	0.021454112	0.127532777
819	2506690	2011	Lee School District	0.1848368888573	0.217868214128931	0.15180556358567	0.013	0	0	1	0	0.474942891	10.84416085	0.304178445	0.116965146	0.090205982	0.046309957	0.149084228	0.00358280260828025	0.0199044585254777	0.0660828027356688	0.0083598726910828	0.902070063754777	0.256660892194267	0.0658964815796178	0.39026853493949	0.020706456	0.131546894
820	2506690	2012	Lee School District	0.187731729481269	0.27284632625	0.102617132712538	0.013	0	0	1	0	0.374462099	10.8907564	0.317869849	0.12628652	0.085651272	0.068688699	0.181752106	0.00344332862804878	0.0171041143506098	0.0693674093079268	0.00640289059146341	0.90368224354878	0.240645561198171	0.0938927600609756	0.368445467323171	0.024020228	0.128950695
821	2506690	2013	Lee School District	0.320115246355946	0.461981727241486	0.178248765470405	0.0029	0	0	1	0	0.537930026	10.9931908	0.377106897	0.137012794	0.076139396	0.071822901	0.170376589	0.00308641979012346	0.021713871345679	0.0662854035	0.00664488032716049	0.902269422348766	0.268664980095679	0.066040067904321	0.364332969154321	0.026631158	0.122503329
822	2506690	2014	Lee School District	0.320893311965736	0.443085329421405	0.198701294510067	0.0029	0	0	1	0	0.680828839	11.03013183	0.39777008	0.096738497	0.074872766	0.087324864	0.1740006	0.000883694785478548	0.0316929660132013	0.0727135286369637	0.00281463422112211	0.891895168349835	0.306018420630363	0.0869680374389439	0.421206053636964	0.022222222	0.118055556
823	2506690	2015	Lee School District	0.243050117032051	0.288054799942308	0.198045434121795	0.0029	0	0	1	0	0.78537434	11.03981727	0.367173651	0.087462398	0.062039024	0.098772573	0.147958574	0	0.0234444342964169	0.0779680772605863	0.00286722973289902	0.895720267641694	0.319046134508143	0.0765382341237785	0.348216031925081	0.033674963	0.133235725
824	2506690	2016	Lee School District	0.178685462064223	0.248061635249135	0.10930928887931	0.0038	0	0	1	0	0.857509199	11.09344703	0.338813569	0.125187334	0.054059396	0.076537214	0.13215658	0	0.0260276404683099	0.0797055079049296	0.00379707684507042	0.890469786112676	0.219603437010563	0.0954222338380282	0.348494224982394	0.027859238	0.130498534
825	2506720	2009	Leicester School District	0.406296425453682	0.440378320305187	0.372214530602177	0.00486329266029103	0	1	0	0	NA	NA	NA	NA	NA	NA	NA	0.0016030335215311	0.0160613243349282	0.0397198449090909	0.0188559971232057	0.923759807486842	0.142107951472488	0.082353101111244	0.22781967933134	0.006937033	0.178228388
826	2506720	2010	Leicester School District	0.335029533456984	0.415018637976998	0.25504042893697	0.00284713924227222	0	1	0	0	0.764538224	11.11859706	0.25245828	0.016442685	0.085864758	0.054533217	0.154119845	0	0.0181318541304878	0.0521280091682927	0.0209519083073171	0.908788225078049	0.179873689171951	0.0668376671512195	0.257456680829268	0.009037746	0.1738437
827	2506720	2011	Leicester School District	0.319537579811125	0.36825075447066	0.270824405151589	0.00265196604533466	0	1	0	0	0.798578459	11.16788607	0.269293984	0.030118062	0.092837982	0.067416897	0.123100055	0.000789749172413793	0.0149349966932224	0.0471919844625446	0.0279351768858502	0.909148090218787	0.214966760513674	0.0819405934530321	0.312239739978597	0.010220549	0.173749328
828	2506720	2012	Leicester School District	0.309265872171316	0.385929975174905	0.232601769167726	0.00269396368436928	0	1	0	0	0.839012654	11.18141872	0.254332317	0.01036229	0.083613702	0.098215284	0.104691318	0.000889953323308271	0.0137048693132832	0.0375547952468672	0.0239496372982456	0.923900728413534	0.222501098736842	0.0962504603884712	0.318170818112782	0.016872891	0.153543307
829	2506720	2013	Leicester School District	0.152225786040213	0.164963118096535	0.139488453983891	0.0020106596903614	0	1	0	0	0.840226457	11.18690962	0.257442679	0.025391787	0.078800785	0.09252969	0.120390419	0.00375857323703704	0.0126062053555556	0.0364423364617284	0.0326517902864198	0.914541088898766	0.209405375904938	0.104717601783951	0.367126137012346	0.010495627	0.16909621
830	2506720	2014	Leicester School District	0.100034098688356	0.066433362335897	0.133634835040816	0.0020106596903614	0	1	0	0	0.746826181	11.16623327	0.268089793	0.039364106	0.079138088	0.106696284	0.128625297	0.00331947969587629	0.0140314050708763	0.043557490810567	0.0292584991688144	0.909833121417526	0.262211546356959	0.0796916313337629	0.412439215985825	0.008610086	0.156826568
831	2506720	2015	Leicester School District	0.0120650314928935	0.063189356921717	-0.03905929393593	0.00200566640555709	0	1	0	0	0.829085613	11.16918403	0.261027854	0.031661643	0.060288191	0.096764383	0.151281747	0.00494531380154639	0.0207000286507732	0.0619598289329897	0.0329586501636598	0.879436188012887	0.272122628411082	0.0821614527010309	0.229811063773196	0.012461059	0.16635514
832	2506720	2016	Leicester School District	0.0307075248757245	0.10368958638491	-0.042274536633461	0.00199516947394231	0	1	0	0	1.004228385	11.21821253	0.270778192	0.04275615	0.048491683	0.071842975	0.149695922	0.00684194480484694	0.0261713138188776	0.0644626692142857	0.0364598304923469	0.866064256640306	0.203469961466837	0.0696933214515306	0.238364484330357	0.014145141	0.155596556
833	2506750	2009	Lenox School District	0.431635810404313	0.403637950822102	0.459633669986523	0.0026	0	0	1	0	NA	NA	NA	NA	NA	NA	NA	0.00638316466133333	0.0287589596053333	0.0276603798186667	0.00360604423466667	0.9335914408	0.045755617416	0.034512680288	0.110756210288	0.00245098	0.12377451
834	2506750	2010	Lenox School District	0.567524512045593	0.466692232501441	0.668356791589744	0.0026	0	0	1	0	1.20168027	10.95980534	0.45915586	0.121461299	0.044000971	0.034036887	0.098486229	0.00621003573770492	0.0323395530765027	0.0322211409289618	0.00597321257650273	0.923256045489071	0.0991786390136612	0.018494874863388	0.119196509084699	0.008443908	0.100120627
835	2506750	2011	Lenox School District	0.551241090648239	0.544397745011594	0.558084436284884	0.0026	0	0	1	0	0.706392001	10.88530881	0.483798108	0.018105223	0.103424419	0.050071619	0.148655468	0.00541115067908309	0.0345456734383954	0.0272418914527221	0.00608648415472779	0.926714812547278	0.107184354492837	0.0229076465873926	0.172635234455587	0.007490637	0.104868914
836	2506750	2012	Lenox School District	0.679495216457353	0.726468270658824	0.632522162255882	0.0019	0	0	1	0	0.549927468	10.84410467	0.445649726	0.02932353	0.104690638	0.080158494	0.151821817	0.00533152285380117	0.037837090254386	0.0294439080847953	0.00609693797660819	0.921290526058479	0.136521900967836	0.0406679091637427	0.187931820809942	0.016169154	0.099502488
837	2506750	2013	Lenox School District	0.555306591934408	0.571054604957386	0.539558578911429	0.0019	0	0	1	0	0.23015023	10.86080777	0.454262599	0.050477738	0.131244157	0.090917282	0.163912402	0.00456118959550562	0.040373762994382	0.0377680947219101	0.00597238283988764	0.911324554483146	0.131831402603933	0.0271351181151685	0.233088662390449	0.017879949	0.095785441
838	2506750	2014	Lenox School District	0.70346650450661	0.720579363813814	0.686353645199405	0.0019	0	0	1	0	0.423231824	10.88359795	0.451615006	0.032923185	0.122065037	0.091836022	0.124635586	0.00242859768208092	0.0301202371213873	0.0549878461213873	0.00161906523121387	0.910844240696532	0.168653993473988	0.0350971555549133	0.271675852491329	0.015936255	0.098273572
839	2506750	2015	Lenox School District	0.647713144191111	0.638806129426471	0.656620158955752	0.0022	0	0	1	0	0.38563184	10.8532496	0.464574302	0.05653394	0.10846864	0.089318472	0.156698185	0.00381584592492492	0.0379100899309309	0.0550098962822823	0.00381584592492492	0.899448337315315	0.232786765522523	0.0241771016576577	0.235237846591592	0.024725275	0.076923077
840	2506750	2016	Lenox School District	0.616604311333121	0.634639239178571	0.598569383487671	0.0022	0	0	1	0	1.097293199	10.97444949	0.502481393	0.028565138	0.05895393	0.079612741	0.142520263	0.00267258727272727	0.0247285153774105	0.0713328955289256	0.00179105770247934	0.899474929490358	0.164394930702479	0.0318140674517906	0.200563076258953	0.034106412	0.084583902
841	2506780	2009	Leominster School District	0.160267827187818	0.292145480422269	0.028390173953366	0.005	0	1	0	0	NA	NA	NA	NA	NA	NA	NA	0.00257869756023473	0.0355581043538143	0.245817535953055	0.0639129683707283	0.652132690744563	0.301626188107698	0.0960882728860891	0.415241796231619	0.094336596	0.182737045
842	2506780	2010	Leominster School District	0.177884109601218	0.315984597103041	0.039783622099394	0.004	0	1	0	0	0.281725952	10.88562929	0.235168356	0.11893446	0.072729199	0.087936969	0.199367874	0.00350539380333097	0.0359772703869596	0.250292065554217	0.0651116114702339	0.645113672481573	0.290957291194543	0.0939181242593905	0.451344234672573	0.06327504	0.182352941
843	2506780	2011	Leominster School District	0.231847353449062	0.356614894787134	0.10707981211099	0.004	0	1	0	0	0.08728471	10.9558621	0.232408914	0.163556251	0.097153513	0.097389494	0.194720023	0.00271188932453638	0.0336331470870185	0.258011197775321	0.0647273858559201	0.640916383591298	0.372931265286733	0.0944449401654779	0.456667415738231	0.059221114	0.178789829
844	2506780	2012	Leominster School District	0.257934928567166	0.414393305242666	0.101476551891667	0.004	0	1	0	0	0.183658422	10.99455796	0.246967297	0.136773315	0.100374093	0.108105875	0.175217944	0.00340541962544803	0.033988769127957	0.273976462752688	0.0673548251688172	0.621274524211111	0.397073183949104	0.0783935797419355	0.477571283083871	0.058566575	0.180229736
845	2506780	2013	Leominster School District	0.275684198665621	0.402126582878615	0.149241814452628	0.006	0	1	0	0	0.206048232	11.00191606	0.258216033	0.10444008	0.112401004	0.109993256	0.170554202	0.00313479217840708	0.0355833047610619	0.285879485532035	0.0716881780630089	0.603714232076814	0.400865456899115	0.090149027060177	0.48962892807823	0.059194566	0.187125991
846	2506780	2014	Leominster School District	0.240347263361893	0.353546398649857	0.127148128073929	0.006	0	1	0	0	0.205925799	11.02789923	0.263693701	0.142026328	0.10041983	0.117466581	0.168438568	0.00152765771267208	0.0337757723483939	0.292898468963643	0.0801929429657607	0.591605159926227	0.431906443900812	0.0717940236872573	0.521605215170491	0.059633771	0.199643494
847	2506780	2015	Leominster School District	0.375923217171082	0.407117300385366	0.344729133956799	0.006	0	1	0	0	0.033558352	11.02230573	0.270085393	0.171653	0.092632909	0.134524233	0.210579094	0.00176453931309437	0.0304832794542794	0.306895108798098	0.0705014178288222	0.590355642237381	0.435067878299927	0.0677143178083394	0.388280006547549	0.054954068	0.207185039
848	2506780	2016	Leominster School District	0.362035163323258	0.397268061238023	0.326802265408493	0.003	0	1	0	0	0.01390114	10.98985096	0.280296557	0.202564656	0.068078119	0.1470971	0.229012808	0.00135172985288709	0.0346435888087532	0.327392984909893	0.0770656115877161	0.559546090079441	0.355497674823465	0.0609481246211843	0.392090621373299	0.073838631	0.207497963
849	2506900	2009	Lincoln School District	0.543853464547976	0.595711121093243	0.49199580800271	0.007	0	1	0	0	NA	NA	NA	NA	NA	NA	NA	0.00279634262037037	0.0722017923320106	0.104902454279101	0.122549737559524	0.6975496810291	0.0583041681349206	0.0621247618994709	0.130477297875661	0.023978686	0.138543517
850	2506900	2010	Lincoln School District	0.63113490580862	0.656557661931087	0.605712149686154	0.007	0	1	0	0	2.319415129	11.64084944	0.739786131	0.032995485	0.036127469	0.013188026	0.074176023	0.00659080154654655	0.072233086960961	0.096186366963964	0.131923974175676	0.693065774962462	0.0542412419069069	0.0569920557012012	0.135833171870871	0.024761905	0.119047619
851	2506900	2011	Lincoln School District	0.63935881179023	0.668741697852484	0.609975925727975	0.00533121221257703	0	0	0	1	2.389224325	11.70695756	0.742278684	0.028167829	0.035794311	0.013807111	0.071633758	0.00930608294444444	0.0729647388333333	0.0902984902530864	0.119835483319444	0.707595198152778	0.0567296948950617	0.0517673279182099	0.129657157412037	0.025069638	0.1272052
852	2506900	2012	Lincoln School District	0.725547023095238	0.798400912619259	0.652693133571217	0.005	0	0	0	1	2.223071287	11.65275268	0.752160348	0.038050993	0.046250162	0.029656201	0.078804126	0.00690605136746988	0.0584162947259036	0.0851921943900602	0.136093343585843	0.713392122814759	0.0731696717334337	0.0720918847756024	0.16973443739759	0.023498695	0.124456049
853	2506900	2013	Lincoln School District	0.733699038874937	0.812900641709117	0.654497436040757	0.005	0	0	0	1	2.333154468	11.75273441	0.764595414	0.027051849	0.049990435	0.013072873	0.083932463	0.00453571957244318	0.0581829821235796	0.119638522838068	0.124753869849432	0.692888921089489	0.089897372859375	0.0608880953451705	0.151956568166193	0.021756648	0.143432716
854	2506900	2014	Lincoln School District	0.738866028429057	0.752845655041787	0.724886401816327	0.005	0	0	0	1	2.368047006	11.77781148	0.733937613	0.02310229	0.043130542	0.011681896	0.078941828	0.00544032675289017	0.0622149100650289	0.129695838014451	0.131509434134393	0.671139488427746	0.0795853818265896	0.0587788240982659	0.121027319942197	0.027932961	0.151636073
855	2506900	2015	Lincoln School District	0.698964404098896	0.640199153790273	0.757729654407519	0.00617196946855743	0	0	0	1	2.368419126	11.77988006	0.750494744	0.028197442	0.042738382	0.011571814	0.085062649	0.00186229356444444	0.0616758174577778	0.139236546814815	0.131857337687407	0.665368016573333	0.0550115817362963	0.0496753472414815	0.0542989881303704	0.024174053	0.165189363
856	2506900	2016	Lincoln School District	0.640513609226144	0.529901407617266	0.751125810835022	0.00617196946855743	0	0	0	1	2.309638066	11.79780928	0.751746209	0.039391061	0.042077481	0.033039163	0.083102976	0.00627754733144476	0.0511910955864023	0.140309877498584	0.144252187388102	0.657969302192635	0.0408779169376771	0.0586821689943343	0.0503132291813031	0.024115756	0.174437299
857	2506960	2009	Littleton School District	0.629813079749575	0.639084597158667	0.620541562340483	0.017	0	1	0	0	NA	NA	NA	NA	NA	NA	NA	0	0.0179871760585106	0.0103233754973404	0.0247925569242021	0.946896887797872	0.0119680846582447	0.00797872325	0.0239248063537234	0	0.182698125
858	2506960	2010	Littleton School District	0.623705174423538	0.574652339277926	0.672758009569149	0.00864652	0	1	0	0	1.867414969	11.50142982	0.499433863	0.011629546	0.046598246	0.013734361	0.086432357	0.00227844368575233	0.0180500074913449	0.00494155944074567	0.0245302561691079	0.950199731507324	0.00796496041278296	0.00795325411850865	0.0159189689294274	0.008089608	0.187305538
859	2506960	2011	Littleton School District	0.716042441345132	0.720967376268734	0.71111750642153	0.005	0	1	0	0	1.681450872	11.51618234	0.508860171	0.030498664	0.049402284	0.028257494	0.132076308	0.00167386690803109	0.00761227375647668	0.00510147363601036	0.0330606063963731	0.952551787253886	0.0150903127098446	0.0120556622072539	0.0116580311243523	0.008207071	0.190025253
860	2506960	2012	Littleton School District	0.768103779701264	0.787489633568124	0.748717925834403	0.006	0	1	0	0	1.716021439	11.5649677	0.550655691	0.030000044	0.050572771	0.058918967	0.115926201	0.000852099883870968	0.0385094186606452	0.0129934918529032	0.0164262372851613	0.931218734172903	0.0437574213458065	0.0193047143548387	0.0630548876593548	0.005590062	0.20310559
861	2506960	2013	Littleton School District	0.711911747847926	0.730107040290323	0.69371645540553	0.006	0	1	0	0	1.769019983	11.56952318	0.591075138	0.052944513	0.060147673	0.043029905	0.098393154	0	0.0376170005377358	0.0107520099407008	0.0188087248059299	0.932822255737197	0.0631719433409703	0.0161290879595687	0.0826150253342318	0.004441624	0.216370558
862	2506960	2014	Littleton School District	0.641064944779544	0.738222527632597	0.543907361926491	0.005	0	1	0	0	1.6957324	11.64811556	0.582475657	0.048754853	0.061758145	0.05353293	0.127363149	0.00226374424793388	0.0365166971570248	0.0123039843553719	0.0125976645950413	0.936317885239669	0.0646404635206612	0.0275012521363636	0.107790790825069	0.005050505	0.230429293
863	2506960	2015	Littleton School District	0.605356472435479	0.662177295622721	0.548535649248237	0.005	0	1	0	0	1.549899245	11.64577913	0.576264364	0.070820202	0.063948156	0.078983024	0.128526947	0.00233751372044506	0.039667368054242	0.0288818887732962	0.0142788687482615	0.914834363511822	0.0903083399165508	0.0291768310959666	0.0894365909652295	0.005639098	0.221177945
864	2506960	2016	Littleton School District	0.561418364659894	0.571948747036061	0.550887982283727	0.005	0	1	0	0	1.613242068	11.62216966	0.550879397	0.035244929	0.057990258	0.077744076	0.125205666	0.00242877567827298	0.0540041038091922	0.0255478985947075	0.0100718427214485	0.907947380793872	0.0550759984317549	0.0364746621239554	0.0925991782228412	0.010876133	0.204229607
865	2507020	2009	Lowell School District	-0.200576419377877	-0.120527502928989	-0.280625335826765	0.002	0	1	0	0	NA	NA	NA	NA	NA	NA	NA	0.00101739743540391	0.278833490445611	0.267464677317002	0.0668003617804025	0.385884072853747	0.582309046000437	0.131343293262176	0.717858486607028	0.305420329	0.160600962
866	2507020	2010	Lowell School District	-0.143346506578616	-0.055068159860382	-0.231624853296849	0.001	0	1	0	0	-0.525082114	10.78268881	0.226942112	0.215568705	0.0837575	0.16291758	0.306522601	0.00161954452708058	0.280216334190812	0.278423803987671	0.072031791757082	0.367708525318215	0.606748257132247	0.123863531190812	0.741245246638632	0.313117943	0.158360378
867	2507020	2011	Lowell School District	-0.070696657365917	0.046836544153624	-0.188229858885458	0.001	0	1	0	0	-0.584502195	10.82850186	0.233173757	0.229975145	0.095873207	0.173200606	0.298176595	0.00166785355632865	0.289471323066469	0.287632440242783	0.0715708848179127	0.349657499779275	0.632339691195855	0.120366388594226	0.773056504346558	0.324107367	0.156185345
868	2507020	2012	Lowell School District	-0.047117124711558	0.08953625771972	-0.183770507142836	0.001	0	1	0	0	-0.677666936	10.85343671	0.221507052	0.234132576	0.100298606	0.196592393	0.299355535	0.00211636076262925	0.29682236388774	0.294443901548006	0.0752913712488922	0.331326002173117	0.671138549952289	0.108347274051846	0.756026649041654	0.319303013	0.157814182
869	2507020	2013	Lowell School District	-0.031646791665767	0.125455038604045	-0.188748621935579	0.001	0	1	0	0	-0.759871319	10.82882132	0.224282286	0.199668463	0.114399113	0.204588536	0.312988206	0.00297438772770909	0.301513607255273	0.304370731981964	0.0745427462197818	0.316598520944	0.679037780300218	0.0980401785690182	0.767839674554473	0.31148232	0.157311916
870	2507020	2014	Lowell School District	-0.017225012903615	0.091064111979842	-0.125514137787072	0.001	0	1	0	0	-0.885885858	10.84235721	0.215674312	0.258415489	0.113586543	0.2184772	0.30183347	0.00056348428083952	0.301863550342519	0.320671733917618	0.072728894592233	0.304172337218732	0.681945915396488	0.0944704932445745	0.768468197451742	0.300324841	0.155621361
871	2507020	2015	Lowell School District	0.011973083651171	0.065772298296223	-0.041826130993881	0.001	0	1	0	0	-0.880357515	10.81862908	0.218926944	0.251982014	0.109711933	0.225847103	0.299367171	0.000240603767257007	0.294872187518059	0.330409123792219	0.0816517573250593	0.292826330953842	0.674241153535351	0.073796530982987	0.595032204349463	0.273100567	0.156020904
872	2507020	2016	Lowell School District	0.095491318252491	0.083088876092142	0.10789376041284	NA	0	1	0	0	-0.901009098	10.80686318	0.223065209	0.26638084	0.094295485	0.229754972	0.323173852	0.000540909440271186	0.287709488196068	0.341900755889356	0.0890186793395254	0.280830165984949	0.600273819845966	0.0744940178656271	0.59417702412922	0.259698605	0.155857324
873	2507080	2009	Lunenburg School District	0.497209345389313	0.599341225709924	0.395077465068702	0.005	0	0	0	1	NA	NA	NA	NA	NA	NA	NA	0.000870081223650386	0.0155032626580977	0.0180739567789203	0.011607672529563	0.953945022455013	0.0550516671028278	0.0269069235835476	0.109305280156812	0.004025302	0.150086256
874	2507080	2010	Lunenburg School District	0.473533239827394	0.544685469726582	0.402381009928205	0.003	0	1	0	0	1.212050325	11.30344368	0.332129059	0.064657032	0.068927992	0.021853079	0.113280662	0.000812205057766367	0.0132598386392811	0.0242716797406932	0.0165785994094994	0.945077673335045	0.0754749001899872	0.0268585117124519	0.129430240341463	0.005287897	0.153349001
875	2507080	2011	Lunenburg School District	0.571029653683105	0.612513903578947	0.529545403787263	0.005	0	0	0	1	1.022897787	11.29081025	0.313697437	0.090161625	0.072312385	0.043513074	0.124647188	0.0030385731623816	0.0148671660649526	0.0196932284993234	0.0112670611989175	0.951133975769959	0.0688266937713126	0.0283401241664411	0.111745861117727	0.003636364	0.158787879
876	2507080	2012	Lunenburg School District	0.549860774733762	0.644026900983828	0.455694648483696	0.002	0	1	0	0	1.076083497	11.26514803	0.342133677	0.079937321	0.070755	0.057938521	0.104832066	0.00607527315540541	0.0151281654581081	0.0241810576891892	0.0236428406175676	0.930972661043243	0.0782453421608108	0.0229449657	0.145310624586486	0.005497862	0.179596823
877	2507080	2013	Lunenburg School District	0.536381099631837	0.660936398668016	0.411825800595658	0.003	0	1	0	0	0.714865972	11.24642601	0.36167244	0.183727622	0.071269756	0.05179554	0.144719301	0.00803740234594595	0.0110642096513513	0.0346087065689189	0.022533564227027	0.923756109672973	0.120966585425676	0.0290756245918919	0.166505765745946	0.011342155	0.185885318
878	2507080	2014	Lunenburg School District	0.575296345164701	0.64392239035865	0.506670299970752	0.003	0	1	0	0	0.783982545	11.19278875	0.35133041	0.174447864	0.064214213	0.052281012	0.152663214	0.00694434506310014	0.0202028093827161	0.0359018636268861	0.01775845281893	0.919192529965706	0.132558667131687	0.0177875313278464	0.178641284573388	0.016624041	0.180946292
879	2507080	2015	Lunenburg School District	0.466856932870879	0.45438876793956	0.479325097802198	0.003	0	1	0	0	0.97329095	11.31491941	0.349350568	0.145508581	0.050076178	0.051076001	0.163765468	0.00864335360762943	0.0171875591212534	0.046554179619891	0.0160187518828338	0.911596157925068	0.124098727873297	0.0323164721662125	0.16811032726158	0.010276172	0.186897881
880	2507080	2016	Lunenburg School District	0.372132369715909	0.372275282854278	0.37198945657754	0.001	0	1	0	0	1.282997832	11.43485437	0.362083031	0.085048162	0.046067995	0.045765589	0.140995358	0.00561283748594378	0.00791445472824632	0.0630672287965194	0.0127240307001339	0.910681442634538	0.108620761220884	0.030996734647925	0.167803252925033	0.014465409	0.189937107
881	2507110	2009	Lynn School District	-0.12852861638525	-0.049263992457766	-0.207793240312734	0.005	0	1	0	0	NA	NA	NA	NA	NA	NA	NA	0.00190179573396009	0.09991012616444	0.486205437538842	0.140846244272472	0.271136394677058	0.679490428989114	0.106222387186871	0.769070766804387	0.212924145	0.170162713
882	2507110	2010	Lynn School District	-0.101150695528897	-0.025467793939633	-0.176833597118162	0.005	0	1	0	0	-0.852967471	10.63333914	0.180114883	0.206455484	0.097665103	0.194501655	0.317105951	0.00323906464336123	0.0966299145686854	0.504591475368784	0.137430086446414	0.258109459190547	0.713444430590185	0.0900933991304776	0.789130389138355	0.219333512	0.1635667
883	2507110	2011	Lynn School District	-0.0485801877776185	0.017888615032354	-0.115048990587591	0.005	0	1	0	0	-1.053925517	10.68081848	0.172382279	0.246110473	0.109238329	0.219195452	0.322271086	0.00363605845394631	0.0946767219204308	0.519370782104967	0.133623128489471	0.248693306327279	0.715255542364893	0.0823566202317955	0.79515604015094	0.188581166	0.160257595
884	2507110	2012	Lynn School District	-0.103352221637449	-0.040587667201425	-0.166116776073472	0.009	0	1	0	0	-1.281141362	10.68677629	0.180815579	0.279872506	0.117237349	0.256966041	0.332915676	0.0026915400400319	0.0913006773958533	0.538766459385327	0.131923771675439	0.235317548822488	0.743195194420255	0.0834792826535885	0.797920670682616	0.181024191	0.165275678
885	2507110	2013	Lynn School District	-0.083343062181968	-0.012724998959332	-0.153961125404604	0.009	0	1	0	0	-1.070804095	10.73141389	0.188578374	0.195584832	0.108928586	0.26507683	0.337334973	0.00332929064865709	0.0919908292165834	0.556632232094941	0.123603181094785	0.224444468092598	0.744496569461274	0.0845574476513117	0.803842016774047	0.166655025	0.164796269
886	2507110	2014	Lynn School District	-0.0422957391140135	-0.000733034937789	-0.083858443290238	0.009	0	1	0	0	-1.25625921	10.80182137	0.193060063	0.283506775	0.110999518	0.277734216	0.346010694	0.00338040074277896	0.0927202861260261	0.567974485220888	0.122878604036029	0.213046220255549	0.749338529129675	0.0817945498548191	0.811723336771055	0.170143917	0.158316745
887	2507110	2015	Lynn School District	0.0204774516987005	0.006734844451538	0.034220058945863	0.0028	0	1	0	0	-1.128093868	10.80674418	0.193971176	0.286240479	0.091275046	0.284938289	0.323518074	0.00303616463990658	0.0925903340972121	0.585239532787622	0.117252389517735	0.201881580139834	0.755971582890089	0.0709574064050504	0.561449607404466	0.185887565	0.15319574
888	2507110	2016	Lynn School District	0.0242111401340525	0.006603795081915	0.04181848518619	0.0028	0	1	0	0	-1.025642546	10.88417341	0.195771578	0.285725453	0.079309428	0.29309946	0.320392912	0.00354650606061885	0.0942890614836849	0.605096506946695	0.110946635914065	0.186121292885935	0.670277980585795	0.0809959032902954	0.556311537278059	0.196444858	0.15236293
889	2507140	2009	Lynnfield School District	0.816952095587688	0.850230916122232	0.783673275053144	0.005	0	1	0	0	NA	NA	NA	NA	NA	NA	NA	0.00531801220723104	0.0301207450379189	0.0234875066067019	0.0196298450485009	0.921443885233686	0.0387637305679012	0.00586689961728395	0.0513063990714286	0.000423549	0.117746717
890	2507140	2010	Lynnfield School District	0.875264955996661	0.828411076658537	0.922118835334786	0.00475086762621561	0	1	0	0	1.726016229	11.33166167	0.488348792	0.05366466	0.038327019	0.010033437	0.082918122	0.00456583602946274	0.0326115059566724	0.0297349260095321	0.0183340015164645	0.914753720551126	0.0445335850710572	0.0128041957660312	0.0661496511802426	0.001699958	0.128771781
891	2507140	2011	Lynnfield School District	0.892111716435727	0.833650073819149	0.950573359052305	0.00549826474756877	0	1	0	0	1.840657413	11.45142089	0.499210249	0.054538152	0.038115355	0.009152736	0.079511479	0.00400515461900533	0.0322722596323268	0.0334438712131439	0.0152350385550622	0.915043683439609	0.048989435482238	0.012125175079929	0.0743840846527531	0.001299827	0.142980936
892	2507140	2012	Lynnfield School District	0.933679816541242	0.845335485797524	1.02202414728496	0.00875086762621561	0	1	0	0	1.88668213	11.54924607	0.462271612	0.006095465	0.043213607	0.030510107	0.063088264	0	0.0366320977063492	0.0348234602848324	0.0197250017610229	0.908819437455908	0.0558576870987654	0.0200554654488536	0.0847900377045855	0.001757469	0.144991213
893	2507140	2013	Lynnfield School District	1.02974822739156	0.964071640878222	1.09542481390489	0.00875086762621561	0	1	0	0	1.890447937	11.61680574	0.437993894	0.001151321	0.057256293	0.010917973	0.060278339	0.000387327661921708	0.0325210777508897	0.0385455676921708	0.0195106423487544	0.909035394258007	0.0521404869768683	0.0205628072784698	0.0700764090498221	0.003095975	0.143741707
894	2507140	2014	Lynnfield School District	0.984121825916946	0.951733012897601	1.01651063893629	0.00775433813107807	0	1	0	0	1.99845392	11.67246986	0.466494963	0.005014636	0.05339939	0.009810791	0.049857124	0	0.0394854839622815	0.03707844050046	0.0177266379834407	0.905709446412143	0.0620101214066237	0.0203587853137075	0.0840457055124195	0.004054054	0.15045045
895	2507140	2015	Lynnfield School District	0.919885240353941	0.893700076937853	0.946070403770028	0.00284982647475688	0	1	0	0	2.079187505	11.70176737	0.510327679	0.005362873	0.053063407	0.01320152	0.042365071	0	0.0409733550939279	0.0384341130142315	0.0158546424041746	0.904737870648956	0.0639477868652751	0.0221476072210626	0.0770616058083491	0.003628118	0.163265306
896	2507140	2016	Lynnfield School District	0.866245801363879	0.899532363885246	0.832959238842512	0.00334809122232565	0	1	0	0	1.922001357	11.70477225	0.490746311	0.024642733	0.059220557	0.019503019	0.059375977	0	0.0419294799653179	0.0394911288978805	0.0192361723949904	0.899343207736031	0.033441016911368	0.0212855100077071	0.0779484567851638	0.005806163	0.167038857
897	2507230	2009	Mansfield School District	0.632304913470748	0.681739206419341	0.582870620522155	0.00305757770107157	0	1	0	0	NA	NA	NA	NA	NA	NA	NA	0.00507583404298741	0.0277450463608337	0.0193015552787668	0.0186048766856274	0.929272696756405	0.0787005186517586	0.0138382818488927	0.0840961557876683	0	0.189332248
898	2507230	2010	Mansfield School District	0.585631601292098	0.623565001173153	0.547698201411043	0.004	0	1	0	0	1.303022514	11.40152195	0.472500419	0.051441381	0.07221377	0.036843458	0.152074526	0.00442254471391076	0.0265265588875766	0.0234640609457568	0.0257501493766404	0.919836676977253	0.0859424184531934	0.0213897614580052	0.111607173107612	0.009001637	0.183510638
899	2507230	2011	Mansfield School District	0.617256033724092	0.648879320637506	0.585632746810677	0.00331414076630948	0	1	0	0	1.38501496	11.46390101	0.483915862	0.017840659	0.073479035	0.047710464	0.150916577	0.00452514076339286	0.030466129915625	0.0282356658379464	0.0231943833183036	0.913578701135268	0.09508928594375	0.01919643000625	0.111611025825893	0.009738914	0.181723995
900	2507230	2012	Mansfield School District	0.680020436792174	0.694092143254619	0.66594873032973	0.00331414076630948	0	1	0	0	1.265742949	11.44616561	0.486801721	0.023850953	0.076552107	0.063274303	0.165467835	0.00319121282561798	0.0331600874539326	0.0313281327078652	0.0253007401537079	0.907019811045393	0.0934831434076405	0.0179775282431461	0.105314711397303	0.011366073	0.189148617
901	2507230	2013	Mansfield School District	0.736628950276982	0.792898467317533	0.680359433236431	0.00237171846738104	0	1	0	0	1.339186685	11.45252589	0.505208123	0.009466491	0.076116229	0.053959771	0.170668399	0.00233936624770642	0.0363567607541284	0.0325293860761468	0.0264118717211009	0.902362606430734	0.109174310533945	0.0188073397655963	0.125113600665596	0.010451412	0.189237269
902	2507230	2014	Mansfield School District	0.684291658595021	0.725339740517934	0.643243576672108	0.00305757770107157	0	1	0	0	1.350800565	11.46299331	0.511078484	0.030039813	0.077724989	0.049670571	0.159519204	0.000492495845341018	0.037188335698367	0.0317064825144092	0.0297364996488953	0.900876165251201	0.121037465561479	0.0168107593342939	0.147318024552834	0.010416667	0.184490741
903	2507230	2015	Mansfield School District	0.683447733183074	0.67469103499749	0.692204431368659	0.00305757770107157	0	1	0	0	1.400361342	11.46202059	0.520747462	0.034637224	0.07565462	0.046338151	0.147727045	0	0.0446801718475855	0.0363922347178068	0.0332589042575453	0.885668679544769	0.13782696460664	0.012575451887827	0.130335433657445	0.008687259	0.171332046
904	2507230	2016	Mansfield School District	0.719519016202394	0.764133313613143	0.674904718791645	0.00368585923369052	0	1	0	0	1.550006981	11.57653332	0.532322952	0.023144112	0.076332979	0.043023209	0.129956875	0.000541176842714361	0.0505483313671752	0.0407355896507102	0.0277262996312467	0.880448599760126	0.0990424571052078	0.0277926108453446	0.131229656991057	0.009837678	0.154451549
905	2507290	2009	Marion School District	0.548927185091506	0.608073916443515	0.489780453739496	0.002	0	1	0	0	NA	NA	NA	NA	NA	NA	NA	0	0.0196971491139241	0.00723608980168776	0.0112583306877637	0.961808409886076	0.0574712658649789	0.0183908047130802	0.0534673532616034	0	0.16091954
906	2507290	2010	Marion School District	0.693979027312757	0.777939871872428	0.610018182753086	0.002	0	1	0	0	1.554162368	11.46250193	0.461015297	0.049524982	0.05409859	0.009411053	0.141164937	0	0.0208341400210084	0.00671881666806723	0.0171358865	0.955311158340336	0.0498866214201681	0.0226757384285714	0.0949483339705882	0.002267574	0.156462585
907	2507290	2011	Marion School District	0.697054695516194	0.693138452469636	0.700970938562753	0.002	0	1	0	0	1.340259389	11.32948519	0.453674159	0.037564319	0.073848911	0.019063365	0.136597478	0	0.0352630025140562	0.00909179930120482	0.0262602517228916	0.929384959269076	0.0259179278072289	0.0151187907791165	0.0524922370522088	0.002159827	0.149028078
908	2507290	2012	Marion School District	0.859796056362673	1.07404148340996	0.645550629315385	0.004	0	1	0	0	1.182772005	11.33501703	0.45231125	0.030008818	0.081973469	0.04495869	0.150999727	0	0.0278664436705426	0.0131478947170543	0.0260509029069767	0.93293476848062	0.0761099381162791	0.0295983084883721	0.114470284399225	0.002114165	0.156448203
909	2507290	2013	Marion School District	0.8507253385	1.05986569707037	0.64158497992963	0.004	0	1	0	0	0.964291801	11.29998034	0.424676911	0.033704264	0.106286721	0.077628984	0.10857578	0	0.0226593285189394	0.0154827421477273	0.0188714495643939	0.942986488390152	0.0885529109507576	0.0237581000227273	0.111340999367424	0.008639309	0.166306695
910	2507290	2014	Marion School District	0.971347715075095	1.04664285265019	0.8960525775	0.004	0	1	0	0	0.964097829	11.28143913	0.447644967	0.033713608	0.100937086	0.085605796	0.110410005	0	0.0180989906717557	0.0163137154770992	0.0288106369160305	0.936776677889313	0.130820391614504	0.0288248337175573	0.151959893664122	0.00443459	0.188470067
911	2507290	2015	Marion School District	0.734403771478431	0.778140514509804	0.690667028447059	0.002	0	1	0	0	1.150852146	11.27729343	0.48554561	0.031841133	0.087351602	0.076014375	0.102917127	0	0.0213270150817121	0.0189573467859922	0.0308056864085603	0.928909954614786	0.184684682027237	0.0157657657042802	0.125505115945525	0.009009009	0.193693694
912	2507290	2016	Marion School District	0.705798271889734	0.813559645532319	0.598036898247148	0.002	0	1	0	0	1.334046022	11.27397208	0.501600835	0.058697668	0.069591065	0.07542004	0.070827727	0	0.0189125296976744	0.0260047274457364	0.0307328607674419	0.924349895655039	0.151583508697674	0.0252930769108527	0.199963566728682	0.006564551	0.190371991
913	2507320	2009	Marlborough School District	0.45679112344606	0.568837976054911	0.344744270837209	0.0179835616	0	1	0	0	NA	NA	NA	NA	NA	NA	NA	0.00180752547169811	0.0638990996230266	0.238873126947247	0.0257557388240277	0.669664505597613	0.217831575389295	0.0706326770693107	0.316687686200231	0.092001682	0.189713264
914	2507320	2010	Marlborough School District	0.432929260166228	0.512441784390758	0.353416735941697	0.015471233	0	1	0	0	1.031445452	11.13211617	0.38702468	0.093660942	0.056252971	0.060773799	0.122638146	0.000850822145226686	0.0810658316490969	0.243872065876889	0.0263344441592333	0.647876822490969	0.248593933558791	0.068794451215997	0.333574929617398	0.075778198	0.184231155
915	2507320	2011	Marlborough School District	0.486866405125486	0.559454054050396	0.414278756200576	0.013	0	1	0	0	0.985984164	11.17235108	0.379718081	0.091179008	0.060443327	0.063583379	0.137623857	0.00229796742877646	0.0915556137125942	0.261926470366344	0.0265160521733046	0.617703914699318	0.258920720177252	0.073067638091855	0.342711227013276	0.086097589	0.180449166
916	2507320	2012	Marlborough School District	0.427519602066716	0.453733250163965	0.401305953969468	0.0099945355	0	1	0	0	0.910806383	11.1642079	0.386311532	0.096671817	0.063576718	0.069324958	0.152180018	0.000906186206780924	0.084267665602459	0.279496867646051	0.0261326077719821	0.609196648684426	0.284147540048435	0.0702662336147541	0.357982530089419	0.09058029	0.17561933
917	2507320	2013	Marlborough School District	0.296359643295689	0.337273531089011	0.255445755502368	0.01285808	0	1	0	0	0.899080688	11.17805748	0.379912632	0.083760227	0.067510173	0.076869083	0.150779604	0.00113167471108491	0.0748044361611635	0.301442507347091	0.0242749172633648	0.598346456806211	0.311018591639151	0.0820226906796384	0.386394944551494	0.090851996	0.175200896
918	2507320	2014	Marlborough School District	0.340264407072848	0.383075306470845	0.297453507674852	0.010512329	0	1	0	0	0.927333715	11.21439785	0.3906407	0.080059708	0.070349	0.078745796	0.148139727	0.00150099023630673	0.0724567042163537	0.332137229013302	0.0262636112053991	0.56764147628169	0.329947621077074	0.0800115370551643	0.394715379298513	0.11738297	0.173528705
919	2507320	2015	Marlborough School District	0.340250140958832	0.350578733540443	0.329921548377221	0.013	0	1	0	0	0.950038556	11.21870275	0.378298314	0.077931317	0.054621175	0.083093709	0.163051008	0.00164117871111111	0.0686419787337302	0.361119231550794	0.0271701655242063	0.541427456482143	0.394835071268651	0.0556821959313492	0.313382745945238	0.129399	0.170452015
920	2507320	2016	Marlborough School District	0.228945224693926	0.266544949867355	0.191345499520497	0.016	0	1	0	0	0.937051075	11.23315194	0.379470942	0.092067343	0.047363059	0.092030092	0.165558037	0.00170704965320953	0.0687586758211546	0.368751423111425	0.031525785918046	0.529257066328623	0.284296120951958	0.076206231540977	0.313363028651595	0.140239651	0.15975738
921	2507350	2009	Marshfield School District	0.675714006519179	0.624373646719484	0.727054366318874	0.002	0	1	0	0	NA	NA	NA	NA	NA	NA	NA	0.00107713394163603	0.00750620618704044	0.0108670729921875	0.00487600258915441	0.975673581133732	0.0781508375482537	0.0217996063630515	0.116550999707261	0.002542373	0.174576271
922	2507350	2010	Marshfield School District	0.666453566105629	0.604718064692097	0.728189067519161	0.003	0	1	0	0	1.483505472	11.31405963	0.471763464	0.024837181	0.050627932	0.034915056	0.127413876	0.00124532311508482	0.00845170116460339	0.0124562312608895	0.00435444337184778	0.973492307046309	0.0899114173943145	0.0357457644470426	0.132167162459422	0.00337126	0.174252002
923	2507350	2011	Marshfield School District	0.730444289736864	0.668116182442638	0.79277239703109	0.003	0	1	0	0	1.538509838	11.41730038	0.494717682	0.038319386	0.056281296	0.0423988	0.111582865	0.00235424918186025	0.010722314456733	0.0167486569370662	0.00359044737621472	0.966584327187413	0.103849437319297	0.0334019897630727	0.130754410981953	0.002354956	0.168486405
924	2507350	2012	Marshfield School District	0.744876242805127	0.669106864046323	0.820645621563931	0.003	0	1	0	0	1.523491559	11.40543861	0.503430733	0.039929245	0.055288386	0.057319393	0.102165691	0.00246164725059552	0.0110268637127203	0.0136603683087184	0.00589136622343973	0.966959754878037	0.104398426247737	0.0197459845497856	0.136691287442115	0.002397559	0.174149956
925	2507350	2013	Marshfield School District	0.741488797913809	0.708474113083929	0.774503482743688	0.002	0	1	0	0	1.524365347	11.44167098	0.496966965	0.020006645	0.058672118	0.054790664	0.120311827	0.00292942841884817	0.00744096859352689	0.0171075039685864	0.00530313211089957	0.967218970270823	0.119725843495478	0.0277846845878153	0.14446223689148	0.002899844	0.16439884
926	2507350	2014	Marshfield School District	0.692591243479213	0.656831852657653	0.728350634300774	0.002	0	1	0	0	1.305519189	11.42181265	0.473163645	0.078690141	0.05877445	0.06650184	0.134614802	0.00344667356090515	0.00919833425373134	0.0201101513606163	0.00559436189744824	0.961650475400578	0.128799140899856	0.0259196081482908	0.147668946804044	0.001360236	0.162321469
927	2507350	2015	Marshfield School District	0.769802450438143	0.720381637386259	0.819223263490026	0.002	0	1	0	0	1.202443361	11.35358115	0.44829667	0.0966193	0.055831006	0.064334818	0.141795557	0.0033763533735369	0.0105607731984733	0.0272147191913486	0.00338242160407125	0.955465721539949	0.121583881865649	0.025938648437659	0.13998492430229	0.005155847	0.166627607
928	2507350	2016	Marshfield School District	0.656535608872034	0.595269505744573	0.717801711999494	0.005	0	1	0	0	1.262685154	11.38655293	0.437944228	0.097019834	0.049123172	0.058732339	0.140414912	0.00309749688860759	0.0107439814025316	0.0277895637736709	0.00352041844708861	0.954848545876962	0.103863359742278	0.026023457723038	0.134080865019241	0.007864909	0.157529493
929	2507440	2009	Mashpee School District	0.295701151868123	0.296561002586121	0.294841301150124	0.000993503668687107	0	1	0	0	NA	NA	NA	NA	NA	NA	NA	0.0607437128932161	0.00314797927889447	0.0144237917537688	0.0296519599623116	0.892032555928392	0.146431100639447	0.0513133421871859	0.184890035855528	0	0.163366337
930	2507440	2010	Mashpee School District	0.334634546559191	0.292682241714829	0.376586851403553	0.00397401467474843	0	1	0	0	1.076864438	11.0004052	0.338684333	0.053436606	0.042211206	0.047300981	0.129090699	0.0458436034762485	0.0131315566017052	0.0289446614141291	0.0170688993909866	0.895011279210719	0.197320346634592	0.0365408040682095	0.238852746309379	0.008081897	0.167564655
931	2507440	2011	Mashpee School District	0.253201586446071	0.318674463236573	0.18772870965557	0.00397401467474843	0	0	0	1	0.918630683	11.0197709	0.33239459	0.113794749	0.042760087	0.056590418	0.135234609	0.046463054638539	0.0204869852657431	0.038234675429471	0.0218618802632242	0.872953410020151	0.232997487011335	0.0403022662052897	0.281082029683879	0.007357102	0.190718732
932	2507440	2012	Mashpee School District	0.280477325149548	0.330111619834152	0.230843030464945	0.00397401467474843	0	1	0	0	0.747967702	11.03862048	0.325508024	0.133027612	0.055672506	0.070522688	0.146053306	0.0471910428191882	0.0216948763653137	0.0356880231291513	0.0280689184305043	0.867357148458795	0.25953260595695	0.0553505573370234	0.323885847670357	0.023603915	0.189982729
933	2507440	2013	Mashpee School District	0.253569121334398	0.264366376917576	0.24277186575122	0.00198700733737421	0	1	0	0	0.79017707	11.07718702	0.311735707	0.099557078	0.04744824	0.079374676	0.165241561	0.0587348858024096	0.0224528839662651	0.034985039460241	0.0299546763096386	0.853872533554217	0.281927722675904	0.0722891592578313	0.356255038095181	0.019130435	0.179130435
934	2507440	2014	Mashpee School District	0.327199599266626	0.387167066479064	0.267232132054187	0.00199048751486326	0	1	0	0	0.508259902	11.12558477	0.334107036	0.172303613	0.074097063	0.076035605	0.187852824	0.0636141209546012	0.0253543436515337	0.0304896618368098	0.0394697570552147	0.841072110591411	0.271165650042945	0.0858895715852761	0.370146028766871	0.021556886	0.18742515
935	2507440	2015	Mashpee School District	0.314846982363129	0.300485202288114	0.329208762438144	0.00199048751486326	0	1	0	0	0.817416582	11.19689395	0.359526434	0.103116639	0.073669686	0.064650331	0.165373377	0.0625564110592686	0.0312904865977301	0.0339062150857503	0.0391622326355612	0.833084664331652	0.267339219087011	0.0819672120226986	0.30293906710971	0.026394721	0.192561488
936	2507440	2016	Mashpee School District	0.340419489360266	0.387001105750325	0.293837872970207	0.00298399118355037	0	1	0	0	0.94349007	11.21417422	0.363265048	0.096363986	0.063179215	0.053415388	0.162911117	0.0653449923149808	0.0253219795800256	0.0319184034430218	0.0358595902816901	0.841555029946223	0.223274885128041	0.0764264340192062	0.288028104393086	0.02189781	0.192822384
937	2507470	2009	Mattapoisett School District	0.539097619710438	0.504225020468014	0.573970218952862	0.00396154419436578	0	1	0	0	NA	NA	NA	NA	NA	NA	NA	0.00671140939597315	0.0238698241073825	0.00345067737583893	0.0068063820738255	0.959161694295302	0.0567316769060403	0.0380613472818792	0.0903272418187919	0	0.13372093
938	2507470	2010	Mattapoisett School District	0.573156281042088	0.560170009616162	0.586142552468014	0.00396154419436578	0	1	0	0	1.344033879	11.14607426	0.433433095	0.057495609	0.049284712	0.045716512	0.097709311	0.0113858745719178	0.0222574228356164	0.00517861123972603	0.0142962063184931	0.946881869140411	0.0662671271849315	0.0172455975445205	0.0907196608835616	0.003891051	0.142023346
939	2507470	2011	Mattapoisett School District	0.715144896910775	0.668676853905724	0.761612939915825	0.00396154419436578	0	1	0	0	1.470513615	11.27044504	0.457113486	0.030784245	0.052554252	0.045396711	0.102829619	0.0112427224914676	0.0253812541501706	0.00794893407849829	0.0159113465494881	0.939515735276451	0.0515556393924915	0.0176123201467577	0.0841403324505119	0.003861004	0.129343629
940	2507470	2012	Mattapoisett School District	0.832528229526204	0.803152697730375	0.861903761322034	0.00330769612957718	0	1	0	0	1.509904601	11.28846134	0.468158852	0.033001838	0.052418949	0.044154455	0.098333683	0.0110741973673469	0.028484982377551	0.00851328913265306	0.015943171244898	0.935984358527211	0.083942791537415	0.013686703244898	0.111670548360544	0.00390625	0.1171875
941	2507470	2013	Mattapoisett School District	0.831471814126261	0.761523348273356	0.901420279979167	0.00330769612957718	0	1	0	0	1.36354585	11.25253227	0.444485521	0.036957473	0.072601784	0.035232307	0.099953172	0	0.0210744504840989	0.0146389126113074	0.0091699963745583	0.955116622519435	0.0847212386855124	0.0247229221166078	0.131776767996466	0.005964215	0.103379722
942	2507470	2014	Mattapoisett School District	0.77326275281082	0.697000410113333	0.849525095508306	0.00330769612957718	0	1	0	0	1.279618381	11.29318803	0.4694629	0.069782665	0.064232907	0.054989216	0.124063795	0	0.0147285350133333	0.0147677734366667	0.0129819172633333	0.957521769223333	0.128480565906667	0.0183392223166667	0.17916565206	0.005859375	0.11328125
943	2507470	2015	Mattapoisett School District	0.622442218085379	0.623410536943333	0.621473899227425	0.00396154419436578	0	1	0	0	1.383074258	11.35337776	0.466267587	0.048765556	0.067322329	0.027265434	0.136157586	0	0.015699979218543	0.0243788031258278	0.0199092339304636	0.940011965622517	0.154932672321192	0.0191588671258278	0.136240282082781	0.011952191	0.115537849
944	2507470	2016	Mattapoisett School District	1.00860667877639	0.994328635792951	1.02288472175982	0.00396154419436578	0	1	0	0	1.373226264	11.35309263	0.463353795	0.047445071	0.067055098	0.0252309	0.135104911	0	0.0185054518695652	0.0291337300501672	0.0157543458494983	0.936606429351171	0.101600979832776	0.0247015503478261	0.150230448759197	0.006085193	0.111561866
945	2507500	2009	Maynard School District	0.336002290552735	0.419013673755556	0.252990907349914	0.0060164384	0	1	0	0	NA	NA	NA	NA	NA	NA	NA	0.0017029676592845	0.0172247995877342	0.0766390366609881	0.0194540763713799	0.884979144124361	0.12217606107155	0.0297212842827939	0.189799815754685	0.020377358	0.176603774
946	2507500	2010	Maynard School District	0.331407125416312	0.328549736784348	0.334264514048276	0.006663004	0	1	0	0	1.457288641	11.18766999	0.433336864	0.000959947	0.060936402	0.024732601	0.097213906	0	0.0203595277172414	0.0777271155241379	0.0247977777689655	0.877115578437931	0.131066714734483	0.0432484686827586	0.181030349386207	0.024849398	0.167921687
947	2507500	2011	Maynard School District	0.284671196810582	0.302961884377966	0.266380509243197	0.006	0	1	0	0	1.452231014	11.22970329	0.451572866	0.000822565	0.065619822	0.030404735	0.102936383	0	0.0218096346882453	0.0781244305110733	0.0255871458926746	0.874478783754685	0.157948745240204	0.051097647560477	0.214993477630324	0.016006098	0.181402439
948	2507500	2012	Maynard School District	0.302006739566582	0.281881478973101	0.322132000160063	0.006	0	1	0	0	1.407329701	11.26898668	0.47788806	0.000919316	0.074493859	0.043149993	0.111316832	0	0.0311719756174603	0.0872236971047619	0.0215712197428571	0.860033113819048	0.166407146060317	0.039745910484127	0.195761265360317	0.0143613	0.166288738
949	2507500	2013	Maynard School District	0.221031831223521	0.129075879079819	0.312987783367223	0.0084	0	1	0	0	1.062431001	11.26895414	0.478402889	0.103301747	0.088656535	0.050296259	0.13017387	0	0.0297437437090909	0.0905244653333333	0.0274665688242424	0.852265225042424	0.148033466907576	0.0434851353212121	0.197131044007576	0.013313609	0.161982249
950	2507500	2014	Maynard School District	0.214310656860108	0.124578760307922	0.304042553412294	0.0084	0	1	0	0	1.098838061	11.29954921	0.493752734	0.168093533	0.073287701	0.058479894	0.105131162	0.00120254477177177	0.0310986503048048	0.0867563469369369	0.0189762626261261	0.861966198947448	0.158959202893393	0.0384122849189189	0.228389764172673	0.019746121	0.176304654
951	2507500	2015	Maynard School District	0.472083019286403	0.403579743384058	0.540586295188748	0.0084	0	1	0	0	1.337104794	11.40282131	0.489752667	0.15082073	0.060580172	0.05200924	0.086782532	0.00152851284444444	0.0290058109688889	0.100729423832593	0.0226608261911111	0.846075439453333	0.188655079057778	0.0401651341807407	0.167791759234074	0.028913963	0.182651622
952	2507500	2016	Maynard School District	0.327127325395953	0.259500110219178	0.394754540572727	0.00649071	0	1	0	0	1.367429852	11.42397882	0.50579395	0.160525005	0.050807322	0.047437781	0.105938652	0.00193910395	0.0238123867015152	0.112516773124242	0.0180523037848485	0.843679439592424	0.136646445727273	0.0357457622181818	0.177118495518182	0.034051425	0.18276581
953	2507530	2009	Medfield School District	0.886639138005511	0.829653026772635	0.943625249238388	0.013	0	1	0	0	NA	NA	NA	NA	NA	NA	NA	0	0.0301807534818617	0.00959852148117728	0.00308404397125257	0.957136672415469	0.00959826121765914	0.00822089221971253	0.0224808202655715	0.001997337	0.127163782
954	2507530	2010	Medfield School District	0.816786442056984	0.778447560230716	0.855125323883252	0.013	0	1	0	0	2.237518328	11.67737879	0.678436655	0.016168622	0.042067578	0.008528185	0.080120865	0.000366471130795848	0.0367548089910035	0.0144689072989619	0.00294226939930796	0.945467548163322	0.0160520130712803	0.00832076493148789	0.0270485815190311	0.001986755	0.12781457
955	2507530	2011	Medfield School District	0.852198715221419	0.812903325099132	0.891494105343705	0.008	0	1	0	0	2.134423071	11.71321254	0.650581929	0.05249224	0.038089671	0.017083628	0.089253172	0.000389059703383729	0.038180140637869	0.0181776622836573	0.00470489612886969	0.938548242540677	0.0200138493081354	0.00578984482793377	0.0245777911807055	0.002041511	0.126913916
956	2507530	2012	Medfield School District	0.859041200904682	0.811470601451111	0.906611800358253	0.008	0	1	0	0	2.000543836	11.68259038	0.649602161	0.055765928	0.051659987	0.03075376	0.08987606	0.000752343448047163	0.0405497364738393	0.0156357700036846	0.00586830492999263	0.937193846056743	0.0279350350324245	0.00439701412601326	0.0347584721761238	0.003146853	0.11993007
957	2507530	2013	Medfield School District	0.879272864420566	0.857244387694697	0.901301341146434	0.008	0	1	0	0	2.074276421	11.80948295	0.645179824	0.074414506	0.055005586	0.021369398	0.072810965	0.000779212678274035	0.0395562737236942	0.0156577309765329	0.00668238437774413	0.93732439109841	0.0160441887085541	0.0125116108561696	0.0324896938811506	0.003945481	0.12266858
958	2507530	2014	Medfield School District	0.858972505378135	0.81269321905627	0.9052517917	0.011	0	1	0	0	2.175444782	11.89651108	0.666336207	0.058963042	0.060211703	0.017748698	0.070535665	0.0016703093985623	0.0396582386046326	0.0132322055175719	0.00702983674840256	0.938409409051917	0.0260501233482428	0.00520478720607029	0.0338176904928115	0.004113687	0.123784592
959	2507530	2015	Medfield School District	0.831166090937576	0.844956056720988	0.817376125154163	0.011	0	1	0	0	2.229171681	11.84698531	0.682426394	0.053173047	0.049283909	0.021663181	0.069274887	0.00173371206382979	0.0425215445261866	0.01709636599509	0.00763407156710311	0.931014327946808	0.0209483256620295	0.0094916968502455	0.0517936383224223	0.006065201	0.123957544
960	2507530	2016	Medfield School District	1.00473025223614	0.988473804164268	1.02098670030802	0.011	0	1	0	0	2.383392606	11.923105	0.722585121	0.025991075	0.050761462	0.01880888	0.064719415	0.00175034805597964	0.0416246152620865	0.0267476979703138	0.00657092195080577	0.923306427147583	0.0220055053070399	0.0121896659397795	0.0549069199915182	0.007624857	0.120472741
961	2507560	2009	Medford School District	0.202304720422119	0.224638918925695	0.179970521918543	NA	0	1	0	0	NA	NA	NA	NA	NA	NA	NA	0.00024238786565031	0.0683928649709385	0.102897055613149	0.155527118280133	0.672940579683659	0.265282851073368	0.0455777978237256	0.326724595498333	0.056615512	0.196391539
962	2507560	2010	Medford School District	0.175293271607009	0.182002680241617	0.168583862972401	NA	0	1	0	0	0.960365232	11.1150632	0.405036884	0.06041839	0.068290507	0.045969258	0.173557201	0.000463089439565414	0.0702247173372567	0.108108248804889	0.16089835408239	0.660305593105025	0.266753736155727	0.0533613388827524	0.354371931731553	0.061598681	0.193242686
963	2507560	2011	Medford School District	0.188730580170076	0.206533948281193	0.170927212058959	0.007	0	1	0	0	0.930830929	11.16096318	0.415851167	0.078083742	0.07503724	0.054000736	0.165083446	0.000940573555657774	0.08145413249908	0.108767964692732	0.158226411221251	0.650610917364765	0.307012603977461	0.0496932908514259	0.378469482265869	0.067024129	0.193648175
964	2507560	2012	Medford School District	0.19746853564667	0.208870252549812	0.186066818743529	0.005	0	1	0	0	0.927699716	11.19180911	0.430549825	0.082698599	0.070663166	0.072321294	0.16651117	0.0014380139759482	0.0840707067530065	0.113496446011563	0.162835038440333	0.638159803953284	0.316786240299722	0.0514396140009251	0.380025297766883	0.072044335	0.189244663
965	2507560	2013	Medford School District	0.156210579178363	0.179360964919011	0.133060193437714	0.005	0	1	0	0	0.931799976	11.22148852	0.428455059	0.079920937	0.075960767	0.072606721	0.162637531	0.00149115642946257	0.0807377999131478	0.108225361757198	0.159887515199136	0.649658177519674	0.289702365959213	0.0565703573915547	0.384687714925144	0.072268548	0.184733804
966	2507560	2014	Medford School District	0.102700093822286	0.063981802956374	0.141418384688198	0.005	0	1	0	0	0.947730338	11.29976171	0.44842639	0.128096411	0.066400879	0.075407019	0.165215769	0.000958291725011956	0.0857176089225251	0.103150757318508	0.163015099821616	0.647158233468197	0.313460489751793	0.0465542590559541	0.409513549558106	0.068191721	0.189760349
967	2507560	2015	Medford School District	0.115290641623593	0.044865533303867	0.18571574994332	0.007	0	1	0	0	1.021671838	11.27708304	0.446585612	0.128801316	0.058857562	0.07471826	0.144381346	0.00137456852434825	0.0841681757697983	0.0994323954564683	0.152370038619774	0.662654826167241	0.340508802918347	0.0484039344918839	0.331016358124447	0.075542756	0.18409393
968	2507560	2016	Medford School District	0.178030277290213	0.026629697980032	0.329430856600394	0.007	0	1	0	0	1.162277845	11.3316189	0.473817226	0.087973275	0.054719494	0.073301593	0.156632059	0.00314801530942408	0.0923936379089005	0.0987895099827225	0.143452567385864	0.662216266440314	0.271740245536126	0.0435112343104712	0.316456370804188	0.078212291	0.180782123
969	2507590	2009	Medway School District	0.59350644337519	0.643699157321918	0.543313729428463	0.003	0	1	0	0	NA	NA	NA	NA	NA	NA	NA	0.00170166751413293	0.0179905679625668	0.0210463359373568	0.00715423687700535	0.95210718407181	0.0425867758006111	0.0129435143353705	0.0524882852727273	0.005079826	0.193396226
970	2507590	2010	Medway School District	0.7122883489503	0.746300060038613	0.678276637861987	0.001	0	1	0	0	1.857659556	11.48925445	0.483483042	0.00391957	0.056207287	0.014867851	0.053205413	0.00232594293375394	0.0207565029085173	0.0186746787184543	0.00986187052917981	0.948381008667981	0.0456046996498423	0.0102207167712934	0.0620926835134069	0.002970665	0.187523208
971	2507590	2011	Medway School District	0.713822275026326	0.764381352605055	0.663263197447597	0.001	0	1	0	0	1.826837069	11.54843775	0.507717919	0.005118857	0.065268986	0.013314135	0.07688265	0.00235653464845606	0.0220193404457641	0.0164957429833729	0.00940737675217736	0.949721009357878	0.0567422776785432	0.0220680673008709	0.0733177420704671	0.002272727	0.174621212
972	2507590	2012	Medway School District	0.825826227069958	0.887305297558292	0.764347156581624	0.001	0	1	0	0	1.722893396	11.5885589	0.492128968	0.008396363	0.07539954	0.016964148	0.091628162	0.00165425979652605	0.0248138957526882	0.0132340778403639	0.01406120772622	0.946236559240695	0.0558906135781638	0.00739647788254756	0.0696711027551696	0.00194704	0.168613707
973	2507590	2013	Medway School District	0.864987342114454	0.992849929568163	0.737124754660745	0	0	1	0	0	1.652718136	11.58107053	0.49229337	0.014991724	0.071195686	0.021154705	0.121060533	0.0017232575472973	0.0263469378158784	0.0115545393412162	0.0175450265244932	0.942830227760135	0.0707643151815879	0.009275404125	0.0752153061097973	0.002014504	0.162771958
974	2507590	2014	Medway School District	0.831275936022579	0.916758776468286	0.745793095576872	0	0	1	0	0	1.674204543	11.63253537	0.516012881	0.037678367	0.068196624	0.022935161	0.124918783	0.00622300856491228	0.0326476463964912	0.0271722489508772	0.0117165476649123	0.922240528466667	0.0594097604912281	0.0135905498649123	0.074749958877193	0.002476269	0.144036319
975	2507590	2015	Medway School District	0.836739040061802	0.897934232775342	0.775543847348263	0	0	1	0	0	1.748567453	11.63630007	0.532764681	0.036012377	0.059564242	0.01963846	0.127486615	0.00447169675818182	0.0374752388136364	0.0274324794754545	0.0140306621463636	0.916589924131818	0.09477102142	0.00944816617454545	0.104733298264545	0.002922756	0.146555324
976	2507590	2016	Medway School District	0.750817961306447	0.777190688816822	0.724445233796071	0.002	0	1	0	0	1.748707159	11.64279572	0.54759574	0.071637345	0.049153629	0.03006423	0.119787318	0.0046510363289597	0.0382961648678538	0.0347638828772259	0.0149474186429241	0.907341511008435	0.0869424198322399	0.0146101374329897	0.102640408567948	0.005414411	0.144106622
977	2507680	2009	Mendon-Upton School District	0.501895262529304	0.528745692958974	0.475044832099634	1.41908903639277e-05	0	0	0	1	NA	NA	NA	NA	NA	NA	NA	0	0.00995741796218182	0.0202728185105455	0.00503269610181818	0.964737066242909	0.0261538022269091	0.0132590796509091	0.040966407152	0.002770083	0.128462604
978	2507680	2010	Mendon-Upton School District	0.607593960518408	0.629946985855396	0.585240935181419	0.004	0	0	0	1	1.697087931	11.51067872	0.467682381	0.042245225	0.061231533	0.010394172	0.086243384	0	0.00818043156729378	0.0216685668031838	0.00512876105426918	0.965022240363242	0.0426931578603473	0.0132188180506512	0.0630043566837916	0.003501401	0.12254902
979	2507680	2011	Mendon-Upton School District	0.580907439270761	0.585039496263079	0.576775382278443	0.004	0	0	0	1	1.644229848	11.50081653	0.477530438	0.028821863	0.068053015	0.022953182	0.088663546	0	0.0140676014024024	0.024736182210961	0.00335588288813814	0.957840326834084	0.0538711735683183	0.0190181929534535	0.0867593293258258	0.005147059	0.128308824
980	2507680	2012	Mendon-Upton School District	0.562889160751122	0.588873255775478	0.536905065726767	0.004	0	0	0	1	1.529466593	11.54344901	0.482289491	0.028414436	0.084250769	0.047335791	0.084251665	0	0.0149952739872	0.0234474997016	0.0048338260208	0.95672340702	0.0682678049712	0.0215888728712	0.1095396210872	0.005062305	0.135514019
981	2507680	2013	Mendon-Upton School District	0.667677131694853	0.642675212590686	0.69267905079902	0.00239006637674525	0	0	0	1	1.446508296	11.56408934	0.471361124	0.068839479	0.079328799	0.050644579	0.098659636	0	0.0184102366717866	0.0213032530234438	0.00442334923848019	0.955863163306386	0.0815691231665319	0.0250432484510914	0.0995841402821342	0.008637613	0.140950137
982	2507680	2014	Mendon-Upton School District	0.624409642216404	0.619533137848768	0.629286146584041	0.00239006637674525	0	0	0	1	1.656204204	11.64181989	0.484242025	0.056929225	0.073031761	0.053054921	0.058454725	0	0.0187120927893401	0.0292168749492386	0.00495796045262267	0.947113088598985	0.0774278672521151	0.0214205293299492	0.102784991390017	0.008666942	0.148988857
983	2507680	2015	Mendon-Upton School District	0.65941714653675	0.62765308143052	0.691181211642979	0.00239006637674525	0	0	0	1	1.627296042	11.63001973	0.465436966	0.041207081	0.075280973	0.063141294	0.049337733	0	0.0187335752052811	0.0416991741873935	0.00582084984156729	0.933746396346678	0.0800412902998296	0.0173168228168654	0.0886773607333901	0.009787234	0.153617021
984	2507680	2016	Mendon-Upton School District	0.64441341164824	0.582951421506087	0.705875401790393	0.00119148546578164	0	0	0	1	1.704614488	11.71579633	0.478724961	0.030755518	0.069266593	0.048991533	0.08240411	0	0.0242710933171577	0.0458365178804159	0.00744181684055459	0.922450569747834	0.0559701747478336	0.0221193107192374	0.0957095768162912	0.009909522	0.156828953
985	2507740	2009	Methuen School District	0.126762724677513	0.193745205690054	0.059780243664972	0.0012	0	1	0	0	NA	NA	NA	NA	NA	NA	NA	0.0042359096179021	0.0271491033029371	0.235850668853986	0.022228344266014	0.710535971799441	0.264826011089231	0.0784438701832168	0.342405474931469	0.053607689	0.138757276
986	2507740	2010	Methuen School District	0.126884684835403	0.183459678977299	0.070309690693507	0.001	0	1	0	0	0.639895098	10.98988435	0.270910702	0.065676911	0.062099206	0.062889555	0.192259765	0.00322620940107103	0.028160903921646	0.254541220547069	0.0201007633139797	0.69397091779425	0.290588681091319	0.0734094189258737	0.3535404686677	0.056431535	0.143983402
987	2507740	2011	Methuen School District	0.104195096525657	0.149496817168262	0.058893375883053	0.001	0	1	0	0	0.653337061	11.07228281	0.277707291	0.083497483	0.063585831	0.06681349	0.191080016	0.00270736340217391	0.0312389510383295	0.262227295102689	0.0246550940860984	0.679171295886156	0.229626073691648	0.0571905843140732	0.327914723197941	0.06988189	0.142013498
988	2507740	2012	Methuen School District	0.043109264445725	0.120023279092721	-0.033804750201271	0.001	0	1	0	0	0.586181152	11.09265993	0.279812845	0.099824794	0.067998099	0.085395799	0.181000338	0.00191284363802978	0.0346453030985109	0.284987744924685	0.0257126897196449	0.652741422348511	0.186544940538946	0.0456071558181558	0.398244785255155	0.075091575	0.151169343
989	2507740	2013	Methuen School District	0.0694999345379695	0.15528939666958	-0.016289527593641	0.001	0	1	0	0	0.636949835	11.13782805	0.291859198	0.067705969	0.073515738	0.088654097	0.188097708	0.000799082616984402	0.0411736169202773	0.3054650975829	0.0266895884751589	0.625872620330156	0.361323496398902	0.0751438792313691	0.433123019924321	0.065768958	0.151381999
990	2507740	2014	Methuen School District	0.0631059936405835	0.122500915608284	0.003711071672883	0.001	0	1	0	0	0.436910043	11.17289223	0.286979879	0.126357422	0.078800639	0.109762428	0.193277016	0.000926510710741389	0.0426274319994162	0.326235217151781	0.0296331311590776	0.600577704472271	0.366144426978984	0.0705413241115003	0.467941679711033	0.069050022	0.155975205
991	2507740	2015	Methuen School District	0.122371701295761	0.163957331338938	0.080786071252585	0.001	0	1	0	0	0.414299918	11.21241657	0.288770328	0.148004908	0.078560402	0.109383066	0.196991456	0.000587151633480176	0.0391644025151248	0.357018253531278	0.0312256977183554	0.572004482370925	0.419148907776211	0.0589684494284875	0.345832017153598	0.076369912	0.160218611
992	2507740	2016	Methuen School District	0.111130459308207	0.08037948677946	0.141881431836953	NA	0	1	0	0	0.439891689	11.23813849	0.299113637	0.140571932	0.074840448	0.116930982	0.202380648	0.000396671138398115	0.0401817690706714	0.37255174204417	0.0330756779776207	0.553794128657244	0.338468842194935	0.0575335137273263	0.332445330713192	0.079195386	0.159516106
993	2507770	2009	Middleborough School District	0.16697570755884	0.222409596787016	0.111541818330664	0.00810246445104131	0	1	0	0	NA	NA	NA	NA	NA	NA	NA	0.00578411884624081	0.00693884185641605	0.0265875137354438	0.0225525495596382	0.93813698748615	0.167891463739401	0.0717919718224986	0.253929773273601	0.003106467	0.173962158
994	2507770	2010	Middleborough School District	0.146372031691547	0.205568765565545	0.087175297817548	0.00809404876771412	0	1	0	0	0.661642719	11.12217893	0.216490733	0.077847454	0.077135055	0.057765523	0.15588118	0.00418197106297376	0.00894569589562682	0.0280280193720117	0.0232757203889213	0.935568566443149	0.189504373303207	0.075801748961516	0.284157778095044	0.003707929	0.172846549
995	2507770	2011	Middleborough School District	0.202097834817277	0.240769769725995	0.163425899908558	0.0081066722927049	0	1	0	0	0.629957228	11.17883985	0.238797325	0.078762029	0.080127509	0.064462824	0.177943459	0.00420511066725249	0.0102086939466901	0.0348394134440539	0.0210187051107206	0.92972808270123	0.243702407278852	0.0820152280820152	0.309991332493849	0.005785363	0.172982355
996	2507770	2012	Middleborough School District	0.217845889934356	0.223863955357014	0.211827824511698	0.0113063624319187	0	1	0	0	0.533568829	11.21709218	0.240356961	0.08172098	0.092651069	0.084790849	0.173174204	0.00506365055197133	0.00719747829091995	0.0369915047270012	0.0193252001224612	0.931422162026284	0.255821731333333	0.0778504632873357	0.315405464090203	0.007708272	0.178772606
997	2507770	2013	Middleborough School District	0.181515927773751	0.205333238035382	0.157698617512119	0.0113063624319187	0	1	0	0	0.59170993	11.27609765	0.261611613	0.072491779	0.097120418	0.09025977	0.168542837	0.00624827406055046	0.0143322390299694	0.0420945453094801	0.0172023412697248	0.920122586414679	0.292502915699083	0.0472640878165138	0.3560248244	0.004552352	0.180273141
998	2507770	2014	Middleborough School District	0.194515298740075	0.183347925041509	0.205682672438641	0.0109263241990015	0	1	0	0	0.432356139	11.27059224	0.282313002	0.130234086	0.100701711	0.102666892	0.172929632	0.0102497170410703	0.0110692951107654	0.0436790489732421	0.0212222543024269	0.913779671401369	0.287208096609832	0.0595276919191039	0.359895939665215	0.004656939	0.186277554
999	2507770	2015	Middleborough School District	0.229257983947456	0.220169603482958	0.238346364411954	0.00956294345948564	0	1	0	0	0.63136279	11.2759907	0.29661438	0.125276681	0.081138986	0.081847029	0.17511295	0.00888034586937222	0.01159663134052	0.0421487676093849	0.0170970484749524	0.920277191155992	0.325039884399493	0.0450263393893469	0.299452749333545	0.006410256	0.188782051
1000	2507770	2016	Middleborough School District	0.290651133142187	0.249759699203492	0.331542567080882	0.00494503915922557	0	1	0	0	0.598111162	11.29121522	0.290191893	0.145708528	0.075679473	0.084033189	0.180023122	0.00944568758547855	0.00913557542772277	0.0386204871471947	0.0165417584026403	0.926256488192079	0.273381034912871	0.0483090979379538	0.296861278165017	0.007894737	0.190131579
1001	2507830	2009	Middleton School District	0.734837742137835	0.772154234804211	0.697521249471459	0.006	0	1	0	0	NA	NA	NA	NA	NA	NA	NA	0	0.026118173977131	0.0268793385509355	0.00284016666943867	0.944162317191268	0.0297516574282744	0.0106102201933472	0.0442545080519751	0.007954545	0.186363636
1002	2507830	2010	Middleton School District	0.856817838596311	0.874168152522541	0.839467524670082	0.006	0	1	0	0	1.319350004	11.32224721	0.3779628	0.053402377	0.071047986	0.010422877	0.112449702	0	0.0419663203668033	0.0227587440840164	0.00562826642622951	0.92964667942418	0.0162145813483607	0.0163042843709016	0.0512295078995902	0.015151515	0.174825175
1003	2507830	2011	Middleton School District	0.833410587656229	0.894718850792373	0.772102324520085	0.006	0	1	0	0	1.236697007	11.41400175	0.349978931	0.058324175	0.081703295	0.03221971	0.101260294	0	0.0414010792210526	0.02144335912	0.00607814548631579	0.931077415221053	0.03980195484	0.0136355977705263	0.0507544168694737	0.025672372	0.167481663
1004	2507830	2012	Middleton School District	0.863794614643008	0.948376869279661	0.779212360006356	0.006	0	1	0	0	1.380982292	11.47351329	0.354477756	0.043875936	0.077353827	0.039549468	0.079434387	0	0.0540143878608137	0.0304838441284797	0.00606308486723769	0.909438694779443	0.0462962942698073	0.0111111114753747	0.0764199105524625	0.018610422	0.171215881
1005	2507830	2013	Middleton School District	0.7920926823496	0.899438984368764	0.684746380330435	0.006	0	1	0	0	1.442106976	11.55769642	0.367731488	0.053271521	0.080374281	0.04776127	0.06004144	0	0.0517637409543478	0.0301886790043478	0.00605414285217391	0.911993441456522	0.0502793303934783	0.013035381723913	0.0696399709695652	0.008652658	0.154511743
1006	2507830	2014	Middleton School District	0.82010747029011	0.884215520648402	0.755999419931818	0.006	0	1	0	0	1.426176991	11.58256581	0.354978564	0.021003078	0.076262451	0.061557908	0.082255101	0	0.0355793874050343	0.0350279840526316	0.00512806356064073	0.924264571549199	0.0495049496979405	0.005940594	0.079641176180778	0.009043928	0.15503876
1007	2507830	2015	Middleton School District	0.653316277202781	0.678008523797674	0.628624030607889	0.01115	0	1	0	0	1.490920642	11.60067773	0.367077727	0.021463079	0.063049991	0.072998852	0.086379445	0	0.0428071882798165	0.0399026175688073	0.00665043624082569	0.910639754208716	0.0560000011651376	0.0140000004678899	0.118025987087156	0.014550265	0.171957672
1008	2507830	2016	Middleton School District	0.642258325997481	0.752901334556675	0.531615317438287	0.0146	0	1	0	0	1.4126497	11.59631715	0.356775982	0.017843758	0.059279744	0.076528517	0.11480665	0	0.0551876399874687	0.0397351009573935	0.004415011	0.900662262190476	0.12131534706015	0.0284712879774436	0.100666854005013	0.013947001	0.181311018
1009	2507860	2009	Milford School District	0.434399820691629	0.475865442953183	0.392934198430074	0.007	0	1	0	0	NA	NA	NA	NA	NA	NA	NA	0.00991131977099635	0.0281690142222222	0.105372978629108	0.0203442877861242	0.836202399588941	0.194769917693792	0.0425973153688054	0.249215994654147	0.052016225	0.156287282
1010	2507860	2010	Milford School District	0.404635524835406	0.412585646135549	0.396685403535263	0.015	0	1	0	0	0.822077155	11.05847412	0.327021215	0.112924389	0.066274585	0.048570137	0.137621204	0.0115444192581152	0.0310466207376963	0.127457763560733	0.0193189831759162	0.81063221223089	0.235351978018325	0.0521992857717277	0.283118621797906	0.055070354	0.151140223
1011	2507860	2011	Milford School District	0.460410953197172	0.469972234336713	0.450849672057631	0.0123315	0	1	0	0	0.741688191	11.05126996	0.342052244	0.136376531	0.066450197	0.057249742	0.148123025	0.0176025781810026	0.0304872901683377	0.135588383884433	0.022619274182058	0.793702476087599	0.249961891662269	0.0420940142817942	0.293220885546702	0.062365591	0.152927121
1012	2507860	2012	Milford School District	0.499648165459335	0.513591317185086	0.485705013733584	0.004	0	1	0	0	0.679140685	11.1367753	0.36187124	0.141304202	0.07533296	0.080495752	0.154343642	0.0137663306548062	0.0237661617015401	0.180044142753054	0.0215686796027615	0.760854695667021	0.274988617148699	0.0422950826346256	0.315553804765799	0.065510597	0.163294798
1013	2507860	2013	Milford School District	0.463121135773816	0.462979728830309	0.463262542717322	0.005	0	1	0	0	0.691192713	11.11570632	0.34867517	0.099705848	0.078992373	0.080650252	0.162354891	0.0152988767958422	0.0272341561487207	0.19421557659968	0.0244982184440298	0.738753184550107	0.279815623657249	0.0458392969514925	0.321137226129531	0.069114471	0.165346772
1014	2507860	2014	Milford School District	0.433491649389118	0.364418481671226	0.502564817107011	0.015	0	1	0	0	0.609980306	11.1570654	0.344957353	0.145497767	0.075403182	0.087269507	0.169079989	0.0171551152013563	0.0273048413761085	0.21187003504121	0.0300266283552426	0.713643390681794	0.29393901961711	0.0396484559916536	0.335571252571727	0.087517934	0.166905787
1015	2507860	2015	Milford School District	0.395067474790568	0.33553716593063	0.454597783650506	0.015	0	1	0	0	0.590985889	11.18683221	0.353463223	0.172066653	0.061678459	0.097460344	0.182175074	0.017751156137122	0.0241518663743483	0.227234284283629	0.0285151554890511	0.702347529758081	0.290036850332638	0.0423534583597497	0.315127695196038	0.100814176	0.156609195
1016	2507860	2016	Milford School District	0.361434765145132	0.292399781574084	0.43046974871618	0.015	0	1	0	0	0.852288895	11.23676274	0.357840623	0.092641587	0.0562654	0.093079417	0.171773088	0.0224863227043928	0.0213847887426357	0.247002083663566	0.0256453967085271	0.683481410437209	0.265954205813953	0.0392495488583979	0.32934165309354	0.113936196	0.155432958
1017	2507890	2009	Millbury School District	0.261261212442366	0.34956296947852	0.172959455406213	0.002	0	1	0	0	NA	NA	NA	NA	NA	NA	NA	0.00236317577911164	0.0137328631596639	0.0367020955702281	0.0104703596410564	0.936731519310924	0.14346495270108	0.0542941951812725	0.214893081354142	0.002074689	0.182053942
1018	2507890	2010	Millbury School District	0.300044662608716	0.363509835053683	0.23657949016375	0.002	0	1	0	0	0.724857574	11.06590064	0.241679558	0.032306592	0.071528846	0.055650264	0.175578885	0.00383859089685535	0.010945798227673	0.047305032163522	0.015141429327044	0.922769164900629	0.17161747976478	0.065617620191195	0.230858772644025	0.001056524	0.187004754
1019	2507890	2011	Millbury School District	0.414194767971037	0.492608824945844	0.335780710996231	0.002	0	1	0	0	0.784895521	11.2350964	0.265342747	0.063972639	0.075583253	0.053424437	0.178758224	0.00258905596851385	0.0139239284042821	0.05303205652267	0.015990865802267	0.914464109831234	0.177048966736776	0.0445222111397985	0.248636901657431	0.002169197	0.192516269
1020	2507890	2012	Millbury School District	0.443288678052683	0.533212974435768	0.353364381669598	0.0018	0	0	0	1	0.726172903	11.19879888	0.284334335	0.067696471	0.079903064	0.0737359	0.165461747	0.00301331578293601	0.0103504392233375	0.0607669028117942	0.0131694055846926	0.912699930139272	0.20170138572271	0.0588159862308657	0.271334788460477	0.01659292	0.1875
1021	2507890	2013	Millbury School District	0.495265246519591	0.594486786180798	0.396043706858385	0.0018	0	0	0	1	0.723642086	11.19491094	0.283483879	0.052965835	0.078414403	0.082152102	0.173492508	0.00132554734563346	0.0126366500123001	0.0674869125756457	0.0138117454883149	0.904739145239852	0.215838691817958	0.0365952091439114	0.304026213580566	0.018282548	0.183379501
1022	2507890	2014	Millbury School District	0.468429678274756	0.527575542170972	0.40928381437854	0.0018	0	0	0	1	0.860857749	11.20034295	0.306205637	0.070324268	0.063597827	0.082981775	0.151737749	0.00127600358895706	0.0186202445828221	0.0685584415067485	0.0159449156233129	0.895600404398773	0.215415058157055	0.0617530410527607	0.300491853022086	0.019144144	0.188626126
1023	2507890	2015	Millbury School District	0.376184942343557	0.369802290042394	0.38256759464472	0	0	0	0	1	0.904437794	11.19390337	0.315123903	0.074808417	0.059908725	0.078689321	0.146255356	0.000902057317073171	0.018062032004878	0.0721266790085366	0.0148949926170732	0.894014237547561	0.26832154419878	0.027466412452439	0.27174074615122	0.016064257	0.181296615
1024	2507890	2016	Millbury School District	0.397108419536921	0.408631667552885	0.385585171520958	0	0	0	0	1	0.937341886	11.22929311	0.34572034	0.079527046	0.06226297	0.07274131	0.152655115	0.000962476911660777	0.0229852279787986	0.0707244320965842	0.0178796035312132	0.887448269272085	0.216572638617197	0.044995793171967	0.260802087415783	0.035938391	0.176269253
1025	2507920	2009	Millis School District	0.492590652272973	0.508571925713396	0.476609378832551	0.004	0	1	0	0	NA	NA	NA	NA	NA	NA	NA	0.00835539079127726	0.0155313018971963	0.014747313728972	0.00953628042990654	0.951829690478193	0.114737508878505	0.0255406307320872	0.183873575045171	0	0.146723647
1026	2507920	2010	Millis School District	0.492465278452322	0.492896666128049	0.492033890776596	0.004	0	1	0	0	1.19566057	11.29084601	0.438883586	0.050318835	0.085648048	0.023290015	0.131237608	0.00836921941590214	0.015415385853211	0.0107532635779817	0.00411909382568807	0.961343024568807	0.152456421568807	0.0254130491559633	0.205155214351682	0	0.144947735
1027	2507920	2011	Millis School District	0.523825402157379	0.528989680400602	0.518661123914157	0.004	0	1	0	0	1.171919987	11.35770397	0.443143612	0.074893967	0.084742471	0.04104872	0.13120494	0.00861219459757943	0.0191664319062027	0.0232343425537065	0.00796556606202723	0.941021467453858	0.139171934476551	0.0272788277473525	0.187633738459909	0	0.150170648
1028	2507920	2012	Millis School District	0.521692279777696	0.618912976094535	0.424471583460857	0.004	0	1	0	0	1.261787401	11.4126722	0.443084097	0.083823486	0.07693872	0.04710313	0.119443979	0.00569215515703704	0.0209723153037037	0.0307020455851852	0.00987145641481481	0.932762021474074	0.153431859853333	0.0218837302148148	0.197421088253333	0.002754821	0.142561983
1029	2507920	2013	Millis School District	0.498432663974756	0.588128576129985	0.408736751819527	0.003	0	1	0	0	1.075238816	11.39015116	0.446765912	0.121356044	0.076678994	0.054247286	0.147677488	0.00525677030267062	0.0211324279451039	0.038403943772997	0.0176105883160237	0.917596267958457	0.135740893922849	0.0256849248234421	0.184585826022255	0.00137836	0.133700896
1030	2507920	2014	Millis School District	0.475553209202043	0.547973415837518	0.403133002566568	0.003	0	1	0	0	1.182676375	11.45231217	0.45691284	0.111131356	0.075464779	0.046017712	0.156785533	0.00442238804817518	0.022014651140146	0.0423183635036496	0.0208992910014599	0.910345291855474	0.147048676659854	0.0337191445547445	0.202447657537226	0.004210526	0.139649123
1031	2507920	2015	Millis School District	0.476939736591537	0.495206841001536	0.458672632181538	0.003	0	1	0	0	1.357127946	11.40985077	0.478463021	0.11185027	0.056933926	0.04440277	0.130941348	0.0029057804787234	0.0223950441534954	0.0404856187583587	0.0127724650851064	0.921441086867781	0.122879196033435	0.0207350536033435	0.125968788164134	0.006396588	0.127221038
1032	2507920	2016	Millis School District	0.467543802879264	0.487962691874807	0.447124913883721	0.0037	0	1	0	0	1.704415603	11.50166354	0.488688427	0.058714922	0.049959182	0.016020213	0.105803375	0.00120639820679012	0.0233739000648148	0.0456428733503086	0.0129856492916667	0.916791173851852	0.0774995648533951	0.0313223715941358	0.12840845262037	0.003617945	0.125180897
1033	2507990	2009	Mohawk Trail School District	0.206140993894547	0.289493708223709	0.122788279565385	0.00745184200531713	0	0	0	1	NA	NA	NA	NA	NA	NA	NA	0.00460621657414449	0.01320223178327	0.0266171451863118	0.0125485708288973	0.943025832001901	0.222621157994297	0.0995468783326996	0.385861422159696	0.005185825	0.212618842
1034	2507990	2010	Mohawk Trail School District	0.267989181498773	0.300821074707224	0.235157288290323	0.00760888720091151	0	0	0	1	0.846253309	10.92952979	0.362624974	0.125009635	0.058709526	0.049707925	0.118883686	0.00187617252908068	0.0140591922889306	0.0436949633114447	0.0147933468067542	0.925576325337711	0.282613348058161	0.104759579116323	0.404544329080675	0.004424779	0.199115044
1035	2507990	2011	Mohawk Trail School District	0.328841108836028	0.423941343748527	0.233740873923529	0.00381815305734903	0	0	0	1	0.667445896	10.98619762	0.341708415	0.127912726	0.073901907	0.069450066	0.136534127	0.001999999944	0.01336315779	0.040212781948	0.007021052824	0.937403013084	0.29333326486	0.08325181965	0.435753325666	0.002788104	0.208178439
1036	2507990	2012	Mohawk Trail School District	0.307152493381435	0.39057349407431	0.223731492688559	0.00461554866591507	0	0	0	1	0.666072885	10.97100599	0.357723817	0.121814579	0.074409641	0.086435797	0.126938076	0.00199117303742204	0.012632381014553	0.0404047907110187	0.00856220606444906	0.936409454544699	0.289627212511434	0.073952255010395	0.424430997879418	0.002859867	0.21448999
1037	2507990	2013	Mohawk Trail School District	0.287117416667283	0.354760736457014	0.219474096877551	0.00453554114994363	0	0	0	1	0.589952781	10.93873374	0.369320778	0.117564942	0.075460255	0.099853627	0.136824882	0	0.00999622264269663	0.0339747383797753	0.0130740229348315	0.942955032022472	0.276416677139326	0.0691030542561798	0.410187254096629	0.001986097	0.202581927
1038	2507990	2014	Mohawk Trail School District	0.364034008068488	0.375535644648712	0.352532371488263	0.00451950394588501	0	0	0	1	0.529394181	10.96462756	0.372356281	0.145061409	0.074241406	0.118692842	0.131710532	0	0.00927686642890443	0.0395754254289044	0.0134471575361305	0.937700533897436	0.296744328965035	0.055476934951049	0.40659607034965	0.002085506	0.198123045
1039	2507990	2015	Mohawk Trail School District	0.393855822585051	0.351207640775561	0.436504004394541	0.00549642991356633	0	0	0	1	0.609907775	10.97626076	0.369236259	0.142292001	0.063820876	0.114901345	0.131214094	0.00089717583497537	0.00918686889901478	0.045393977320197	0.00719907080541872	0.937322910421182	0.282380904214286	0.0504934536527094	0.384329004381773	0.003112033	0.193983402
1040	2507990	2016	Mohawk Trail School District	0.224733425495738	0.157909005551136	0.291557845440341	0.00532551672303645	0	0	0	1	0.591763618	11.0054916	0.401403888	0.174687912	0.063299545	0.114273329	0.126138901	0.000936768	0.0099941446925	0.0387353628475	0.006873536215	0.943460197435	0.2714055555325	0.0484525269225	0.3806429003125	0.00297619	0.194444444
1041	2508040	2009	Monson School District	0.130567283571221	0.166437590015988	0.094696977126454	0.0055	0	0	0	1	NA	NA	NA	NA	NA	NA	NA	0	0.00764169768168605	0.0264234356337209	0.00415346596366279	0.961781413026163	0.148933801998547	0.0556179904811046	0.228659653623547	0.002708192	0.134055518
1042	2508040	2010	Monson School District	0.164982827294175	0.166204523491045	0.163761131097305	0.0055	0	0	0	1	0.983551274	11.13404965	0.270382824	0.069325119	0.075605171	0.040945593	0.09050569	0	0.00877825631044776	0.0226919095313433	0.00364285964179104	0.964886975467164	0.172894724108955	0.0707382860671642	0.2475494913	0.007047216	0.137420719
1043	2508040	2011	Monson School District	0.25360060943576	0.240199947295352	0.267001271576169	0.0055	0	0	0	1	0.798013343	11.12907371	0.286712321	0.087031247	0.092764411	0.059419211	0.093823902	0	0.00806536111161388	0.0208017240467572	0.00370158121870287	0.96743133438914	0.181517327606335	0.0661303045927602	0.2694229923273	0.004338395	0.14461316
1044	2508040	2012	Monson School District	0.188316897306137	0.188901546510606	0.187732248101669	0.0045	0	0	0	1	0.6904793	11.08352355	0.297527629	0.06388159	0.09282821	0.100195206	0.098980769	0.000289620090361446	0.00484023523192771	0.0226879905557229	0.00295651153313253	0.969225642096385	0.218814093003012	0.066700934814759	0.280568194831325	0.005323194	0.142205323
1045	2508040	2013	Monson School District	0.311710721487638	0.389549010325434	0.233872432649842	0.0045	0	0	0	1	0.558883074	11.09893285	0.294484078	0.074593391	0.100685075	0.09313629	0.140345594	0.00036768997318612	0.00493787869873817	0.0175248381987382	0.00467671548580442	0.972492879981073	0.23553121524448	0.0589264414085174	0.305531217097792	0.004780876	0.15059761
1046	2508040	2014	Monson School District	0.213061078343172	0.248354201760417	0.177767954925926	0.0045	0	0	0	1	0.563695911	11.13123719	0.284312159	0.041158619	0.103050619	0.109538074	0.132672008	0.00219849249652778	0.00452597640972222	0.0159540166302083	0.00605083617534722	0.971270680552083	0.225331870480903	0.0717717026944444	0.330082759352431	0.002586207	0.149137931
1047	2508040	2015	Monson School District	-0.011610587456655	0.021955221078998	-0.045176395992308	0.0033	0	0	0	1	0.564739355	11.1481424	0.278026957	0.075799784	0.08420488	0.110844289	0.153584196	0	0.00406867566793169	0.00993904893358634	0.00516981964326376	0.980822467117647	0.239732058798861	0.0654960044383302	0.261412856041746	0.00274223	0.145338208
1048	2508040	2016	Monson School District	0.049007437682931	0.082887894337662	0.0151269810282	0.0033	0	0	0	1	0.712671693	11.25094979	0.268937728	0.078218672	0.069168746	0.102543673	0.158011989	0.00404192698312236	0.00440286176371308	0.0175495730337553	0.00524033924050633	0.968765290776371	0.19352747085654	0.0728762864767933	0.233869329759494	0.002843602	0.138388626
1049	2508250	2009	Nantucket School District	0.138086654246789	0.098465673	0.177707635493578	0	0	0	1	0	NA	NA	NA	NA	NA	NA	NA	0.000866888196330275	0.00807501051376147	0.134077514979817	0.123157691961468	0.733822883838532	0.0366316102422018	0.012259267812844	0.075215814280734	0.042220485	0.131352619
1050	2508250	2010	Nantucket School District	0.181140534784641	0.213249943855263	0.149031125714019	0.00468397225026826	0	0	1	0	1.460185503	11.27674126	0.395764458	0.049116416	0.027072388	0.03287421	0.12713745	0	0.00737968187777778	0.131339313318519	0.131763387646296	0.729517619014815	0.0649441588907407	0.0134582627148148	0.0861894004074074	0.049432739	0.158833063
1051	2508250	2011	Nantucket School District	0.208292457060104	0.139158366733333	0.277426547386874	0.00360915871413242	0	0	1	0	1.295232776	11.32322666	0.414142145	0.114644494	0.031693997	0.019893908	0.154073657	0.000893911891708968	0.0148417485194585	0.136900820986464	0.143224357812183	0.704139180023689	0.104223501849408	0.021175394856176	0.123060504397631	0.075252133	0.145073701
1052	2508250	2012	Nantucket School District	0.255912894806315	0.274718772494983	0.237107017117647	0.00429313096440068	0	0	1	0	1.317199943	11.32621898	0.429088477	0.108164264	0.035447777	0.022186799	0.157222393	0.000829164070234114	0.0109712940585284	0.154151538598662	0.145607205244147	0.68844081388796	0.084909147764214	0.0243016477575251	0.144979904110368	0.082706767	0.172180451
1053	2508250	2013	Nantucket School District	0.172247860050552	0.177145510942688	0.167350209158416	0.007	0	0	1	0	1.309237531	11.3717283	0.43296873	0.081883219	0.036124253	0.044874308	0.166131588	0	0.0164596149540984	0.188956679877049	0.14137103582459	0.653212662873771	0.144699616403279	0.0261570369540984	0.142854763804918	0.075307748	0.1564084
1054	2508250	2014	Nantucket School District	0.047494853915279	0.003331785125767	0.091657922704791	0.00519542064293379	0	0	1	0	1.291779964	11.40321583	0.449916879	0.113996173	0.036031847	0.037956875	0.173790889	0	0.0172830672090909	0.222979698642424	0.126460183822727	0.633277055136364	0.128652551669697	0.0226629397787879	0.174849416216667	0.110735989	0.141796084
1055	2508250	2015	Nantucket School District	0.0718686981522935	0.047938390766972	0.095799005537615	0.00773588900107303	0	0	1	0	1.035706924	11.36590338	0.430816131	0.204023299	0.03369822	0.053611342	0.164194593	0	0.0200310495684211	0.248252226318797	0.113220163231579	0.618496543589474	0.200938029651128	0.0185338866992481	0.235794060945865	0.138332256	0.142857143
1056	2508250	2016	Nantucket School District	0.0938289843256635	0.058570124738053	0.129087843913274	0.00773588900107303	0	0	1	0	1.167848026	11.43623146	0.41494602	0.19083529	0.03962806	0.052579724	0.125805096	0	0.0222812543757396	0.261755895071006	0.103539231335799	0.612423603539941	0.167886630779586	0.0164162150473373	0.237079009849112	0.155654384	0.122617535
1057	2508280	2009	Narragansett School District	0.126182152435347	0.231757998902439	0.020606305968254	0	0	0	0	1	NA	NA	NA	NA	NA	NA	NA	0.0083959632979243	0.00196708973015873	0.0240002471843712	0.00477209938827839	0.960864606308913	0.162643238634921	0.0593634197973138	0.218069431579976	0.000608643	0.164942179
1058	2508280	2010	Narragansett School District	0.226004271601803	0.273102778168342	0.178905765035264	0	0	0	0	1	0.769754291	11.0717773	0.180304411	0.070797538	0.070710082	0.056854832	0.104604033	0.0111910124525917	0.00276321812642225	0.0280483111719343	0.00758345532490518	0.950414020849558	0.181282838737042	0.0519110029671302	0.236325673672566	0.001904762	0.157460317
1059	2508280	2011	Narragansett School District	0.20712870406469	0.246340275612	0.16791713251738	0	0	0	0	1	0.5336706	11.14535556	0.159966713	0.090510506	0.090735157	0.074306115	0.122453155	0.00451981372021419	0.00216377903748327	0.0240974887496653	0.00277513018072289	0.966443813800535	0.20074506524498	0.062475465330656	0.290083202386881	0	0.153846154
1060	2508280	2012	Narragansett School District	0.128294700500424	0.173050887610028	0.083538513390821	0.0024	0	1	0	0	0.415773371	11.15044481	0.176334487	0.143017849	0.094585329	0.081076209	0.124601371	0.00618938639889197	0.00325630881717451	0.0172361234155125	0.00236093726038781	0.970957251573407	0.281929674285319	0.0640095741523546	0.348964315692521	0	0.159618008
1061	2508280	2013	Narragansett School District	0.167455821375353	0.215106934070045	0.11980470868066	0.0024	0	1	0	0	0.400667719	11.12369908	0.180860097	0.131230018	0.098142814	0.079084329	0.12542878	0.00406427619940916	0.00258717136632201	0.0214934420827179	0.00851259989660266	0.963342480636632	0.263588503400295	0.0810393452141802	0.36017198861743	0	0.121318373
1062	2508280	2014	Narragansett School District	0.249644123107642	0.32510478222084	0.174183463994444	0.0024	0	1	0	0	0.404203043	11.19446536	0.177338915	0.160013826	0.095389642	0.077302954	0.129948896	0.0040273316766091	0.00122873647566719	0.0177668416028257	0.0107879702825746	0.966189110524333	0.297772601276295	0.0715831841915228	0.392597108252747	0	0.140311804
1063	2508280	2015	Narragansett School District	0.209683597773021	0.270080931550889	0.149286263995153	0.002	0	1	0	0	0.35116002	11.14275286	0.165353109	0.126566077	0.100023466	0.100134122	0.11682272	0	0.00124391286871961	0.0205100520486224	0.00895346015397083	0.969292571123177	0.318589357690438	0.0482333295737439	0.319195040058347	0	0.136498516
1064	2508280	2016	Narragansett School District	0.132388468303278	0.1529447185	0.111832218106557	0.002	0	1	0	0	0.644666433	11.17432959	0.19146735	0.123993182	0.073139938	0.077735191	0.116068221	0.00109219847666667	0.00232862303666667	0.04128873552	0.00995989959	0.945330537283333	0.25045623009	0.0458806546966667	0.276096125853333	NA	0.179375454
1065	2508310	2009	Nashoba School District	0.675788983411778	0.782426466664117	0.569151500159439	0.00634008863794236	0	0	0	1	NA	NA	NA	NA	NA	NA	NA	0.00214983684498094	0.0320222296048285	0.0290951138322745	0.00946620043837357	0.927266616663278	0.0496679522083863	0.0115782352045743	0.0732522999459975	0.005955926	0.125074449
1066	2508310	2010	Nashoba School District	0.749315745951461	0.851282420032177	0.647349071870744	0.00691867496342931	0	0	0	1	1.666522738	11.46975888	0.519416391	0.066707568	0.058035621	0.024486594	0.08382846	0.00177707674027603	0.0300607412747804	0.0285494129435383	0.00814874934755332	0.931464028968632	0.0593886398005019	0.0212343903005019	0.0786519600589711	0.004951937	0.122924556
1067	2508310	2011	Nashoba School District	0.76643455747361	0.872128345827417	0.660740769119804	0.00676772951578557	0	0	0	1	1.705907924	11.52119485	0.520530088	0.049962394	0.060521878	0.021559783	0.090575735	0.00188107353648069	0.031594720873084	0.0331952930239117	0.00829229705947272	0.925036619011036	0.0659204513881055	0.013287885284488	0.0780619112041692	0.007153076	0.114449213
1068	2508310	2012	Nashoba School District	0.79389779952211	0.915060839880196	0.672734759164024	0.00663186819883796	0	0	0	1	1.689810154	11.51243627	0.514766971	0.04972877	0.06058565	0.029250097	0.085978269	0.00210380241126071	0.0306256387141983	0.0343284640581395	0.00716490373011016	0.925777192343941	0.0600575400636475	0.00892172851529988	0.0676856493867809	0.006283919	0.114253071
1069	2508310	2013	Nashoba School District	0.805948819375919	0.94615448522661	0.665743153525228	0.00525587501147526	0	0	0	1	1.623530538	11.5911901	0.505235918	0.055983907	0.069781525	0.029580776	0.103180031	0.00127915111097486	0.0301992522017167	0.035918253776824	0.00812064337155119	0.924482697512569	0.0408826758559166	0.00912963241324341	0.0534195733323115	0.005884084	0.123859959
1070	2508310	2014	Nashoba School District	0.832643130811562	0.948310424196875	0.71697583742625	0.0046823960134216	0	0	0	1	1.687297966	11.64032789	0.519212925	0.032285295	0.06848209	0.030940163	0.115618144	0	0.0338076665031172	0.0314443340704489	0.00727095510660848	0.927477051889027	0.0565842668952618	0.0134331631995012	0.0654079452493766	0.005824112	0.12813046
1071	2508310	2015	Nashoba School District	0.828022426577524	0.906913315280126	0.749131537874921	0.00739742759322661	0	0	0	1	1.789767804	11.67856916	0.523488755	0.049328834	0.055182359	0.028409084	0.106156787	0.000715251557242252	0.0327239449203036	0.0313757081872233	0.00938809239468691	0.925796991492726	0.0767643322713472	0.012981814340291	0.0780532885483871	0.009784173	0.134100719
1072	2508310	2016	Nashoba School District	0.824980814277869	0.905624573324376	0.744337055231363	0.00729884818717693	0	0	0	1	1.866482102	11.71917784	0.530691007	0.050132348	0.04962341	0.027830278	0.099088763	0.000320917367346939	0.0275341958807398	0.028963257434949	0.00843544759119898	0.934746185147321	0.0483033041811224	0.0199969898271684	0.0735060991741072	0.010410642	0.140832851
1073	2508340	2009	Natick School District	0.791182856820945	0.864294065845585	0.718071647796305	0.001	0	1	0	0	NA	NA	NA	NA	NA	NA	NA	0	0.0496528448352561	0.0405344402602677	0.0187855328874019	0.89102718564144	0.0654070461033687	0.0204048106825104	0.0862409093631749	0.008260962	0.160982843
1074	2508340	2010	Natick School District	0.828262170733548	0.90375076992775	0.752773571539347	0.001	0	1	0	0	1.760565458	11.33668891	0.598675069	0.033667108	0.039434153	0.022250677	0.113395292	0	0.053094577362963	0.0323939215527778	0.0203304062407407	0.894181103369907	0.0654081945592593	0.0186694108083333	0.0910501553490741	0.007393325	0.160118293
1075	2508340	2011	Natick School District	0.825724790726919	0.871999723418044	0.779449858035794	0.001	0	1	0	0	1.719773692	11.38364918	0.610678342	0.040117864	0.044678711	0.026594746	0.127244798	0	0.0542781382115385	0.0238140465228086	0.0232890444575134	0.898618768039803	0.0683483254798748	0.024024077974508	0.0941858825957066	0.009533679	0.155440415
1076	2508340	2012	Natick School District	0.802763013147621	0.836293965125743	0.769232061169499	0.01	0	1	0	0	1.685865968	11.4574127	0.621515094	0.039793006	0.046670462	0.038986097	0.146531125	0.000234001556789069	0.0553134326323655	0.0248281185973527	0.021613752705807	0.898010692132792	0.0666143136007686	0.0216849921592656	0.0995890794679761	0.011117849	0.146351324
1077	2508340	2013	Natick School District	0.832296653060184	0.911478856110921	0.753114450009446	0.01	0	1	0	0	1.774874562	11.47342964	0.642931675	0.017086487	0.053862751	0.037326805	0.130734479	0	0.0617448886682363	0.0317920503116438	0.0251345838955479	0.881328465099743	0.0794407408321918	0.0202705703103596	0.10744490766738	0.014017769	0.153208292
1078	2508340	2014	Natick School District	0.818311913723806	0.862931950785804	0.773691876661808	0.01	0	1	0	0	1.8181999	11.53532909	0.658538442	0.049249229	0.044344603	0.039456081	0.129019909	0.0005694777708247	0.0706762520062163	0.0343863096187319	0.0266756310227932	0.867692323732283	0.081889769610029	0.0153630152490676	0.104457558658102	0.009271523	0.150236518
1079	2508340	2015	Natick School District	0.67880742304571	0.66840146985036	0.68921337624106	0.0024	0	1	0	0	1.896212692	11.551772	0.685144809	0.049254969	0.037440338	0.037651248	0.131170525	0.000432085763245033	0.0776886083261589	0.0437530518857616	0.0266881693721026	0.851438091257864	0.09539972725	0.0163660663783113	0.109601062120447	0.015089419	0.154992548
1080	2508340	2016	Natick School District	0.694717182450902	0.696489158165769	0.692945206736036	0.0024	0	1	0	0	1.960190398	11.60089614	0.671557713	0.042055067	0.036677264	0.032113897	0.124516384	0.000435735409442409	0.0812068348860399	0.0495988672564103	0.0280415523406593	0.840717014334147	0.0552702817753358	0.0237946465726496	0.107971027879121	0.01999273	0.154307525
1081	2508370	2009	Needham School District	0.832085325421627	0.904756481888	0.759414168955255	0.00245803413958176	0	1	0	0	NA	NA	NA	NA	NA	NA	NA	0.00143822455006337	0.0623385611584284	0.0350233399945078	0.032037542295733	0.869162320330376	0.0314105583307985	0.0106747050270384	0.0492339002902408	0.009579668	0.134115347
1082	2508370	2010	Needham School District	0.869652671465741	0.903015199640853	0.836290143290629	0.00754196586041824	0	1	0	0	2.116804739	11.59046709	0.703699715	0.038770768	0.039374722	0.011455781	0.09777823	0.00164374576333465	0.0713245643192414	0.0357210707103911	0.0364914545495851	0.854819167777163	0.0428032680873173	0.017729458344923	0.063205014592256	0.009414423	0.138768593
1083	2508370	2011	Needham School District	0.898950547408821	0.908898009355248	0.889003085462394	0.00754196586041824	0	1	0	0	2.116957852	11.66769444	0.715417475	0.029801456	0.052815429	0.018570072	0.093031157	0.00187063726113437	0.0691137471119147	0.0391608048454511	0.0347528290003807	0.855101991587362	0.0452924305047583	0.0124624384541302	0.0679561661652075	0.010824935	0.14427025
1084	2508370	2012	Needham School District	0.88276732467187	0.925732876295682	0.839801773048058	0.00754196586041824	0	1	0	0	2.092132869	11.72714805	0.719931867	0.038353047	0.056204	0.027860484	0.094860166	0.00101636078187404	0.0719619281593702	0.0422682112211982	0.0318106754086022	0.852942805239247	0.0515632948686636	0.0143851646973886	0.0707822746040707	0.010722869	0.142170457
1085	2508370	2013	Needham School District	0.937663743210964	1.00665762363215	0.868669862789779	0.00669464390694549	0	1	0	0	2.192718009	11.7668767	0.73937624	0.045660629	0.049378105	0.018076529	0.095356475	0.00061512712188578	0.075469775002683	0.0461147451824454	0.0303466227278651	0.847453724642775	0.0503868314676121	0.0154081299678038	0.0688889187704101	0.013330898	0.139335281
1086	2508370	2014	Needham School District	0.930326873178537	0.985803603288292	0.874850143068783	0.00669464390694549	0	1	0	0	2.205010434	11.79230488	0.736274245	0.020124852	0.052251248	0.022531207	0.104176175	0.000823846119644925	0.0804725102875338	0.0519305515538402	0.0267756624766499	0.839997428838286	0.0519203983477422	0.0132422430524894	0.0689935489139328	0.015209125	0.149013217
1087	2508370	2015	Needham School District	0.882266477387921	0.940243331341673	0.824289623434169	0.005	0	1	0	0	2.238497711	11.8096785	0.744182557	0.021708425	0.058371258	0.022263953	0.084784649	0.000411710361867704	0.0826532275381323	0.049433294085214	0.0290149145957198	0.838486854811284	0.0614422641354086	0.0123004760455253	0.0531429023536965	0.01612611	0.158905599
1088	2508370	2016	Needham School District	0.916551231300181	0.983571186745902	0.84953127585446	0.00315267804652725	0	1	0	0	2.278370675	11.86917825	0.743109702	0.023243686	0.053996238	0.029760565	0.082504263	0.000825818203112841	0.0856423785828794	0.0537432625381323	0.0270340342731518	0.832754500354475	0.0439619921284047	0.0204688126175097	0.0596589786762646	0.019448373	0.159123055
1089	2508580	2009	Newburyport School District	0.483206672684275	0.479101454466152	0.487311890902397	0.003	0	1	0	0	NA	NA	NA	NA	NA	NA	NA	0	0.0195047946168224	0.0220657847621071	0.00636606399405268	0.952063357126593	0.0657635604299066	0.0128066148759558	0.072861221613424	0.004072008	0.174093887
1090	2508580	2010	Newburyport School District	0.50659723567757	0.531011847963466	0.482182623391674	0.001	0	1	0	0	1.462398384	11.18433157	0.518135603	0.028872346	0.052153382	0.033492202	0.12190743	0.0011607032284264	0.0182987725939086	0.0217870846598985	0.00842719894585448	0.950326235465313	0.0661985544712352	0.0217455159754653	0.0754946875736041	0.004474041	0.165390455
1091	2508580	2011	Newburyport School District	0.525702174610546	0.476378851752706	0.575025497468386	0.001	0	1	0	0	1.537750208	11.27043573	0.532461215	0.017692266	0.059856195	0.035039334	0.109656264	0.00085783031322314	0.0156686170049587	0.0264584903107438	0.00850106615867769	0.948513989419835	0.074314530561157	0.0241855022785124	0.083909277692562	0.007808769	0.155374789
1092	2508580	2012	Newburyport School District	0.554278472815377	0.550932811770478	0.557624133860276	0.001	0	1	0	0	1.441462073	11.31882948	0.552241887	0.030230068	0.066070413	0.061840022	0.116900525	0.00055620999273021	0.0149240747140549	0.0218841431502423	0.00963530061066236	0.953000290551696	0.07828462	0.018022043628433	0.0867245067819063	0.005082554	0.152566005
1093	2508580	2013	Newburyport School District	0.650411769075096	0.627700562456084	0.673122975694108	0.001	0	1	0	0	1.281266332	11.27862733	0.555433232	0.055541909	0.080769019	0.043071544	0.14559806	0	0.0166170519991929	0.0229903020855529	0.0086828045803067	0.951709839639225	0.0673483979669088	0.0190922787441485	0.0876810372324455	0.005396145	0.146181416
1094	2508580	2014	Newburyport School District	0.633309270931163	0.60895731171059	0.657661230151735	0.001	0	1	0	0	1.226171867	11.35566616	0.571825645	0.089078384	0.089759824	0.041907683	0.14855644	0.000367427266238974	0.0157966141114675	0.0259575850593424	0.00993760859502807	0.947940763676022	0.0636170444643144	0.0217467721202887	0.082119056297514	0.005459216	0.144904137
1095	2508580	2015	Newburyport School District	0.707899808946028	0.6261312845816	0.789668333310455	0.001	0	1	0	0	1.364864028	11.38905548	0.592568722	0.092663164	0.073524158	0.036739733	0.149794536	0.000359427053925456	0.0223985509920698	0.0269182748096749	0.008022914407613	0.942300834237113	0.063291576333069	0.0197625946542427	0.0923527141752577	0.007590348	0.132134709
1096	2508580	2016	Newburyport School District	0.594049507437425	0.574035276055	0.61406373881985	0	0	1	0	0	1.263530599	11.41663359	0.608069616	0.138245061	0.067808373	0.049621125	0.16175112	0.000756015134775374	0.0258056566356073	0.0209443468702163	0.00928837348502496	0.943205584349418	0.0349394083968386	0.0287079656031614	0.080599685281198	0.010789814	0.136563774
1097	2508640	2009	Norfolk School District	0.799494600852313	0.824477153345196	0.774512048359431	0.0034249879012744	0	1	0	0	NA	NA	NA	NA	NA	NA	NA	0.0109090905275311	0.009090909	0.00363636374245115	0.00363636374245115	0.972727299373002	0.0124333932326821	0.0124333932326821	0.0265915189538188	0	0.191690274
1098	2508640	2010	Norfolk School District	0.789312996273748	0.737310366188256	0.84131562635924	0.0475382723019842	0	1	0	0	1.645415276	11.56373033	0.424412824	0.048601574	0.044439623	0.037846047	0.10379744	0.00563831132197615	0.00826146681942078	0.00865346672061329	0.00432673360817717	0.973120018219761	0.0357142864957411	0.00850340127597956	0.0432522893935264	0	0.163398693
1099	2508640	2011	Norfolk School District	0.872956896528889	0.881495517933216	0.864418275124561	0.0466684949185352	0	1	0	0	1.852225455	11.62632022	0.470019034	0.035447828	0.04097156	0.036513379	0.077664795	0.00446042442160279	0.010873056445993	0.00989695273519164	0.00989695273519164	0.964872632634146	0.0382608693031359	0.006956522	0.0454420916097561	0	0.207715134
1100	2508640	2012	Norfolk School District	0.935178262696633	0.968759478658537	0.90159704673473	0.0478298919180513	0	1	0	0	1.804477634	11.71589567	0.477169964	0.066994008	0.05230401	0.040490537	0.071004789	0.00450390833919156	0.0154896669947276	0.0113700072214411	0.00725034819859403	0.961386078639719	0.0333333355483304	0.00877193	0.0434588021247803	0	0.174586777
1101	2508640	2013	Norfolk School District	0.967491090990746	0.956236009142077	0.978746172839416	0.00347337844007098	0	1	0	0	1.879802116	11.78799042	0.495083366	0.05411915	0.051677499	0.036926034	0.08457081	0	0.0145603027550274	0.0145603027550274	0.00607220329433272	0.964807206868373	0.0401459855063985	0.00912408746983547	0.0544882591096892	0	0.163066955
1102	2508640	2014	Norfolk School District	0.950820403423688	0.928030863640152	0.973609943207224	0.00388909501532505	0	1	0	0	2.017296344	11.89125197	0.50670322	0.084714698	0.049526019	0.015801772	0.063000806	0	0.0191307276238185	0.0263368069111531	0.0164160839981096	0.938116365676749	0.0339622642778828	0.0207547168166352	0.0473298677655955	0	0.166486486
1103	2508640	2015	Norfolk School District	0.870800680352896	0.8734351541875	0.868166206518293	0.00325560574286175	0	1	0	0	2.093623641	11.87820688	0.496450019	0.06846194	0.035954995	0.014664585	0.066210075	0	0.006289308	0.0209643592388664	0.0146750525060729	0.958071303299595	0.0344129547651822	0.0182186237449393	0.0523275353866397	0	0.168350168
1104	2508640	2016	Norfolk School District	0.823754829884759	0.707286918708595	0.940222741060924	0.00325560574286175	0	1	0	0	2.000058302	11.85799399	0.494768438	0.074580947	0.039052307	0.01815082	0.084886104	0	0.013043478	0.0391304347737844	0.0108695652367865	0.936956522583509	0.0183649475581395	0.0224512522241015	0.058562728384778	0.008781559	0.152579583
1105	2508670	2009	North Adams School District	-0.0316626902899225	0.020504555372957	-0.083829935952802	0.003	0	0	1	0	NA	NA	NA	NA	NA	NA	NA	0.00731908587518355	0.00612407014977974	0.0692984486622614	0.0375487430543319	0.879709649904552	0.469845514898678	0.0426057478604993	0.581158801610866	0.01758794	0.235552764
1106	2508670	2010	North Adams School District	-0.0192952812874875	0.011651389854015	-0.05024195242899	0.003	0	0	1	0	-0.708717228	10.44346002	0.198106962	0.189721691	0.101358203	0.160733587	0.226960134	0.00483935957584683	0.00352893884536082	0.0542216806509573	0.035300090712813	0.90210992681296	0.533434117559647	0.0700782860706922	0.634577763913107	0.017369727	0.250620347
1107	2508670	2011	North Adams School District	-0.015585045851903	-0.013857478207634	-0.017312613496172	0.0022	0	0	1	0	-0.836346369	10.49140215	0.200042927	0.208898039	0.106525964	0.175561168	0.256508465	0.00381904666615147	0.00245641073570325	0.0551271837171561	0.0357608323585781	0.902836532655332	0.552293495148377	0.0383148487527048	0.635922885899536	0.010918433	0.256904303
1108	2508670	2012	North Adams School District	-0.065627660067982	-0.081908451832558	-0.049346868303406	0.0022	0	0	1	0	-0.799858594	10.51217536	0.193133308	0.223046322	0.098082724	0.20075641	0.230048427	0.00289773720093458	0.00179332292367601	0.0547999016713396	0.0309696808208723	0.909539347338006	0.406536415010903	0.0287767465747664	0.627297957998442	0.007722008	0.257400257
1109	2508670	2013	North Adams School District	0.0028636494761515	0.03945709675	-0.033729797797697	0.0022	0	0	1	0	-0.887710423	10.58162135	0.193034597	0.205867028	0.1037468	0.21370016	0.225608579	0.00149358660199005	0.00526494955058043	0.052097048278607	0.0344763093681592	0.906668101489221	0.52266841028524	0.074870688185738	0.686363409802653	0.010491803	0.247868852
1110	2508670	2014	North Adams School District	-0.078643470019778	-0.052178318654941	-0.105108621384615	0.0023	0	0	1	0	-0.93725307	10.58313961	0.211784933	0.250632879	0.112803938	0.211381013	0.227495148	0.00144778560271647	0.00570466639219015	0.056770772229202	0.0305184821120543	0.905558286648557	0.558262331117148	0.0551492913089983	0.683735549088285	0.005890052	0.263089005
1111	2508670	2015	North Adams School District	-0.087763490973059	-0.083148270491284	-0.092378711454834	0.0023	0	0	1	0	-0.85318538	10.60588975	0.234345306	0.23927733	0.096779543	0.222767762	0.247559691	0.00240529234755134	0.00450739213586098	0.0570920474154818	0.0317099322290679	0.904285349451817	0.619181829050553	0.0454768784628752	0.622938595375987	0.00802139	0.270053476
1112	2508670	2016	North Adams School District	-0.046974386598374	-0.084365493028832	-0.009583280167916	0.0023	0	0	1	0	-0.905821783	10.51066688	0.237896023	0.221559704	0.100165685	0.229972489	0.230727352	0.0010858485412844	0.00643721192813456	0.0517551137767584	0.0331312252782875	0.907590606292049	0.55636096316208	0.0526409303792049	0.589771152	0.009491525	0.258983051
[truncated: 712 more rows]
